# Supplementary material for: Oxygenated Theonellastrols: Interpretation of Unusual Chemical Behaviors Using Quantum Mechanical Calculations and Stereochemical Reassignment of 7α-Hydroxytheonellasterol
Source: Mar Drugs. 2020 Nov 30;18(12):607. doi: 10.3390/md18120607 (PMC7760259; doi:10.3390/md18120607)
Supplement: Supplementary file 1 [file marinedrugs-18-00607-s001.zip]

Archive with 3 entries (3 files):
- SI_revision/compound 6 crystal.cif
- SI_revision/SI_NMR_revision.pdf
- SI_revision/SI_revision.pdf
