# Supplementary material for: Oxygenated Theonellastrols: Interpretation of Unusual Chemical Behaviors Using Quantum Mechanical Calculations and Stereochemical Reassignment of 7α-Hydroxytheonellasterol
Source: Mar Drugs. 2020 Nov 30;18(12):607. doi: 10.3390/md18120607 (PMC7760259; doi:10.3390/md18120607)
Supplement: Supplementary file 1 [file marinedrugs-18-00607-s001.zip › SI_revision/compound 6 crystal.cif]

 
data_LJHNo1R2 
  
_audit_creation_method            'SHELXL-2014/7' 
_shelx_SHELXL_version_number      '2014/7' 
_chemical_name_systematic         ? 
_chemical_name_common             ? 
_chemical_melting_point           ? 
_chemical_formula_moiety          'C30 H50 O2' 
_chemical_formula_sum 
 'C30 H50 O2' 
_chemical_formula_weight          442.70 
  
loop_ 
 _atom_type_symbol 
 _atom_type_description 
 _atom_type_scat_dispersion_real 
 _atom_type_scat_dispersion_imag 
 _atom_type_scat_source 
 'C'  'C'   0.0181   0.0091 
 'International Tables Vol C Tables 4.2.6.8 and 6.1.1.4' 
 'H'  'H'   0.0000   0.0000 
 'International Tables Vol C Tables 4.2.6.8 and 6.1.1.4' 
 'O'  'O'   0.0492   0.0322 
 'International Tables Vol C Tables 4.2.6.8 and 6.1.1.4' 
  
_space_group_crystal_system       monoclinic 
_space_group_IT_number            4 
_space_group_name_H-M_alt         'P 21' 
_space_group_name_Hall            'P 2yb' 
  
_shelx_space_group_comment 
; 
The symmetry employed for this shelxl refinement is uniquely defined 
by the following loop, which should always be used as a source of 
symmetry information in preference to the above space-group names. 
They are only intended as comments. 
; 
  
loop_ 
 _space_group_symop_operation_xyz 
 'x, y, z' 
 '-x, y+1/2, -z' 
  
_cell_length_a                    7.6741(10) 
_cell_length_b                    46.648(6) 
_cell_length_c                    8.1389(10) 
_cell_angle_alpha                 90 
_cell_angle_beta                  109.038(6) 
_cell_angle_gamma                 90 
_cell_volume                      2754.2(6) 
_cell_formula_units_Z             4 
_cell_measurement_temperature     223(2) 
_cell_measurement_reflns_used     7455 
_cell_measurement_theta_min       3.79 
_cell_measurement_theta_max       76.24 
  
_exptl_crystal_description        Needle 
_exptl_crystal_colour             colourless 
_exptl_crystal_density_meas       ? 
_exptl_crystal_density_method     ? 
_exptl_crystal_density_diffrn     1.068 
_exptl_crystal_F_000              984 
_exptl_transmission_factor_min    ? 
_exptl_transmission_factor_max    ? 
_exptl_crystal_size_max           0.495 
_exptl_crystal_size_mid           0.035 
_exptl_crystal_size_min           0.012 
_exptl_absorpt_coefficient_mu     0.485 
_shelx_estimated_absorpt_T_min    0.795 
_shelx_estimated_absorpt_T_max    0.994 
_exptl_absorpt_correction_type    Multi-scan 
_exptl_absorpt_correction_T_min   0.6016 
_exptl_absorpt_correction_T_max   0.7541 
_exptl_absorpt_process_details    'Bruker SADABS'
_exptl_absorpt_special_details    ? 
_diffrn_ambient_temperature       223(2) 
_diffrn_radiation_wavelength      1.54178 
_diffrn_radiation_type            CuK\a 
_diffrn_source                    ? 
_diffrn_measurement_device_type   'PHOTON III M14' 
_diffrn_measurement_method        '\f and \w scans' 
_diffrn_detector_area_resol_mean  ? 
_diffrn_reflns_number             48446 
_diffrn_reflns_av_unetI/netI      0.1621 
_diffrn_reflns_av_R_equivalents   0.1461 
_diffrn_reflns_limit_h_min        -9 
_diffrn_reflns_limit_h_max        9 
_diffrn_reflns_limit_k_min        -57 
_diffrn_reflns_limit_k_max        58 
_diffrn_reflns_limit_l_min        -9 
_diffrn_reflns_limit_l_max        10 
_diffrn_reflns_theta_min          3.790 
_diffrn_reflns_theta_max          77.669 
_diffrn_reflns_theta_full         67.679 
_diffrn_measured_fraction_theta_max   0.974 
_diffrn_measured_fraction_theta_full  0.990 
_diffrn_reflns_Laue_measured_fraction_max    0.974 
_diffrn_reflns_Laue_measured_fraction_full   0.990 
_diffrn_reflns_point_group_measured_fraction_max   0.937 
_diffrn_reflns_point_group_measured_fraction_full  0.977 
_reflns_number_total              11015 
_reflns_number_gt                 5322 
_reflns_threshold_expression      'I > 2\s(I)' 
_reflns_Friedel_coverage          0.899 
_reflns_Friedel_fraction_max      0.898 
_reflns_Friedel_fraction_full     0.963 
  
_reflns_special_details 
; 
 Reflections were merged by SHELXL according to the crystal 
 class for the calculation of statistics and refinement. 
  
 _reflns_Friedel_fraction is defined as the number of unique 
 Friedel pairs measured divided by the number that would be 
 possible theoretically, ignoring centric projections and 
 systematic absences. 
; 
  
_computing_data_collection        'Bruker APEX3' 
_computing_cell_refinement        'Bruker SAINT' 
_computing_data_reduction         'Bruker SAINT' 
_computing_structure_solution     'Bruker SHELXTL' 
_computing_structure_refinement 'SHELXL-2014/7 (Sheldrick, 2014)' 
_computing_molecular_graphics     'Bruker SHELXTL' 
_computing_publication_material   'Bruker SHELXTL' 
_refine_special_details           ? 
_refine_ls_structure_factor_coef  Fsqd 
_refine_ls_matrix_type            full 
_refine_ls_weighting_scheme       calc 
_refine_ls_weighting_details 
'w=1/[\s^2^(Fo^2^)+(0.0830P)^2^+0.5909P] where P=(Fo^2^+2Fc^2^)/3' 
_atom_sites_solution_primary      ? 
_atom_sites_solution_secondary    ? 
_atom_sites_solution_hydrogens    geom 
_refine_ls_hydrogen_treatment     constr 
_refine_ls_extinction_method      none 
_refine_ls_extinction_coef        . 
_refine_ls_abs_structure_details 
; 
 Flack x determined using 1717 quotients [(I+)-(I-)]/[(I+)+(I-)] 
 (Parsons, Flack and Wagner, Acta Cryst. B69 (2013) 249-259). 
; 
_refine_ls_abs_structure_Flack    -0.1(3) 
_chemical_absolute_configuration  ab 
_refine_ls_number_reflns          11015 
_refine_ls_number_parameters      593 
_refine_ls_number_restraints      1 
_refine_ls_R_factor_all           0.1567 
_refine_ls_R_factor_gt            0.0886 
_refine_ls_wR_factor_ref          0.2980 
_refine_ls_wR_factor_gt           0.2369 
_refine_ls_goodness_of_fit_ref    1.053 
_refine_ls_restrained_S_all       1.053 
_refine_ls_shift/su_max           0.000 
_refine_ls_shift/su_mean          0.000 
  
loop_ 
 _atom_site_label 
 _atom_site_type_symbol 
 _atom_site_fract_x 
 _atom_site_fract_y 
 _atom_site_fract_z 
 _atom_site_U_iso_or_equiv 
 _atom_site_adp_type 
 _atom_site_occupancy 
 _atom_site_site_symmetry_order 
 _atom_site_calc_flag 
 _atom_site_refinement_flags_posn 
 _atom_site_refinement_flags_adp 
 _atom_site_refinement_flags_occupancy 
 _atom_site_disorder_assembly 
 _atom_site_disorder_group 
C1 C 0.6328(9) 0.4329(2) 1.2497(9) 0.094(3) Uani 1 1 d . . . . . 
C2 C 0.8312(10) 0.4436(3) 1.2840(10) 0.102(3) Uani 1 1 d . . . . . 
H2A H 0.9035 0.4282 1.2558 0.122 Uiso 1 1 calc R U . . . 
H2B H 0.8287 0.4597 1.2059 0.122 Uiso 1 1 calc R U . . . 
C3 C 0.9277(10) 0.4532(3) 1.4711(11) 0.110(3) Uani 1 1 d . . . . . 
H3A H 0.9474 0.4365 1.5482 0.132 Uiso 1 1 calc R U . . . 
H3B H 1.0487 0.4612 1.4805 0.132 Uiso 1 1 calc R U . . . 
C4 C 0.8192(10) 0.4751(3) 1.5292(9) 0.104(3) Uani 1 1 d . . . . . 
H4 H 0.8123 0.4925 1.4575 0.124 Uiso 1 1 calc R U . . . 
C5 C 0.6253(10) 0.4652(2) 1.5009(8) 0.092(2) Uani 1 1 d . . . . . 
C6 C 0.5253(9) 0.4562(2) 1.3117(8) 0.087(2) Uani 1 1 d . . . . . 
H6 H 0.5241 0.4734 1.2397 0.104 Uiso 1 1 calc R U . . . 
C7 C 0.3233(10) 0.4479(2) 1.2752(9) 0.099(3) Uani 1 1 d . . . . . 
H7A H 0.2592 0.4633 1.3141 0.119 Uiso 1 1 calc R U . . . 
H7B H 0.3169 0.4305 1.3409 0.119 Uiso 1 1 calc R U . . . 
C8 C 0.2270(10) 0.4424(3) 1.0800(10) 0.101(3) Uani 1 1 d . . . . . 
H8 H 0.1006 0.4352 1.0618 0.122 Uiso 1 1 calc R U . . . 
O1 O 0.9139(7) 0.48289(19) 1.7083(6) 0.121(2) Uani 1 1 d . . . . . 
H1 H 0.9982 0.4713 1.7520 0.182 Uiso 1 1 calc R U . . . 
C9 C 0.3315(9) 0.4205(2) 1.0087(10) 0.092(2) Uani 1 1 d . . . . . 
O2 O 0.2167(7) 0.46969(16) 0.9932(6) 0.1058(19) Uani 1 1 d . . . . . 
H2 H 0.1167 0.4709 0.9134 0.159 Uiso 1 1 calc R U . . . 
C10 C 0.5353(10) 0.4285(2) 1.0506(9) 0.093(2) Uani 1 1 d . . . . . 
H10 H 0.5378 0.4473 0.9949 0.112 Uiso 1 1 calc R U . . . 
C11 C 0.6367(11) 0.4074(2) 0.9697(12) 0.111(3) Uani 1 1 d . . . . . 
H11A H 0.6947 0.3926 1.0559 0.133 Uiso 1 1 calc R U . . . 
H11B H 0.7351 0.4177 0.9423 0.133 Uiso 1 1 calc R U . . . 
C12 C 0.5123(12) 0.3926(2) 0.8030(13) 0.107(3) Uani 1 1 d . . . . . 
H12A H 0.4648 0.4070 0.7117 0.128 Uiso 1 1 calc R U . . . 
H12B H 0.5860 0.3788 0.7626 0.128 Uiso 1 1 calc R U . . . 
C13 C 0.3508(11) 0.3769(2) 0.8336(13) 0.106(3) Uani 1 1 d . . . . . 
C14 C 0.2550(11) 0.3976(2) 0.9194(11) 0.095(2) Uani 1 1 d . . . . . 
C15 C 0.0502(11) 0.3898(3) 0.8660(12) 0.109(3) Uani 1 1 d . . . . . 
H15A H 0.0190 0.3824 0.9655 0.131 Uiso 1 1 calc R U . . . 
H15B H -0.0268 0.4066 0.8195 0.131 Uiso 1 1 calc R U . . . 
C16 C 0.0225(12) 0.3670(2) 0.7272(15) 0.116(3) Uani 1 1 d . . . . . 
H16A H -0.0909 0.3706 0.6303 0.139 Uiso 1 1 calc R U . . . 
H16B H 0.0141 0.3480 0.7753 0.139 Uiso 1 1 calc R U . . . 
C17 C 0.1912(12) 0.3687(2) 0.6655(13) 0.107(3) Uani 1 1 d . . . . . 
H17 H 0.1717 0.3853 0.5854 0.129 Uiso 1 1 calc R U . . . 
C18 C 0.6364(13) 0.4046(2) 1.3499(13) 0.115(3) Uani 1 1 d . . . . . 
H18A H 0.6592 0.4088 1.4719 0.173 Uiso 1 1 calc R U . . . 
H18B H 0.7337 0.3923 1.3381 0.173 Uiso 1 1 calc R U . . . 
H18C H 0.5187 0.3949 1.3027 0.173 Uiso 1 1 calc R U . . . 
C19 C 0.5470(11) 0.4648(3) 1.6236(9) 0.112(3) Uani 1 1 d . . . . . 
H19A H 0.6134 0.4709 1.7367 0.134 Uiso 1 1 calc R U . . . 
H19B H 0.4249 0.4583 1.5976 0.134 Uiso 1 1 calc R U . . . 
C20 C 0.4183(15) 0.3505(3) 0.9540(18) 0.143(4) Uani 1 1 d . . . . . 
H20A H 0.4697 0.3364 0.8954 0.215 Uiso 1 1 calc R U . . . 
H20B H 0.3153 0.3422 0.9815 0.215 Uiso 1 1 calc R U . . . 
H20C H 0.5122 0.3565 1.0605 0.215 Uiso 1 1 calc R U . . . 
C21 C 0.2120(14) 0.3415(3) 0.5604(17) 0.125(3) Uani 1 1 d . . . . . 
H21 H 0.2289 0.3250 0.6406 0.150 Uiso 1 1 calc R U . . . 
C22 C 0.0356(16) 0.3361(2) 0.4126(18) 0.135(4) Uani 1 1 d . . . . . 
H22A H 0.0151 0.3519 0.3296 0.162 Uiso 1 1 calc R U . . . 
H22B H -0.0675 0.3358 0.4587 0.162 Uiso 1 1 calc R U . . . 
C23 C 0.0354(15) 0.3070(2) 0.3133(19) 0.143(4) Uani 1 1 d . . . . . 
H23A H 0.1104 0.3092 0.2370 0.172 Uiso 1 1 calc R U . . . 
H23B H 0.0901 0.2918 0.3974 0.172 Uiso 1 1 calc R U . . . 
C24 C -0.1623(17) 0.2986(3) 0.204(2) 0.147(5) Uani 1 1 d . . . . . 
H24 H -0.2278 0.3163 0.1520 0.177 Uiso 1 1 calc R U . . . 
C25 C -0.2647(18) 0.2858(3) 0.325(2) 0.175(6) Uani 1 1 d . . . . . 
H25A H -0.2152 0.2667 0.3643 0.210 Uiso 1 1 calc R U . . . 
H25B H -0.2431 0.2980 0.4273 0.210 Uiso 1 1 calc R U . . . 
C26 C -0.472(2) 0.2835(4) 0.229(3) 0.219(9) Uani 1 1 d . . . . . 
H26A H -0.5151 0.3009 0.1623 0.329 Uiso 1 1 calc R U . . . 
H26B H -0.5366 0.2811 0.3128 0.329 Uiso 1 1 calc R U . . . 
H26C H -0.4967 0.2672 0.1513 0.329 Uiso 1 1 calc R U . . . 
C27 C 0.382(2) 0.3425(4) 0.503(2) 0.183(7) Uani 1 1 d . . . . . 
H27A H 0.3873 0.3253 0.4381 0.274 Uiso 1 1 calc R U . . . 
H27B H 0.4919 0.3437 0.6048 0.274 Uiso 1 1 calc R U . . . 
H27C H 0.3757 0.3592 0.4303 0.274 Uiso 1 1 calc R U . . . 
C28 C -0.1615(16) 0.2783(3) 0.053(2) 0.146(5) Uani 1 1 d . . . . . 
H28 H -0.2902 0.2715 0.0017 0.176 Uiso 1 1 calc R U . . . 
C29 C -0.115(2) 0.2929(3) -0.093(2) 0.174(5) Uani 1 1 d . . . . . 
H29A H 0.0168 0.2964 -0.0583 0.260 Uiso 1 1 calc R U . . . 
H29B H -0.1802 0.3110 -0.1203 0.260 Uiso 1 1 calc R U . . . 
H29C H -0.1516 0.2807 -0.1956 0.260 Uiso 1 1 calc R U . . . 
C30 C -0.043(2) 0.2507(3) 0.111(3) 0.187(8) Uani 1 1 d . . . . . 
H30A H 0.0837 0.2548 0.1208 0.281 Uiso 1 1 calc R U . . . 
H30B H -0.0908 0.2357 0.0257 0.281 Uiso 1 1 calc R U . . . 
H30C H -0.0488 0.2444 0.2229 0.281 Uiso 1 1 calc R U . . . 
C31 C -0.4381(9) 0.5700(2) 0.4684(8) 0.092(3) Uani 1 1 d . . . . . 
C32 C -0.4496(12) 0.5634(3) 0.2800(9) 0.122(4) Uani 1 1 d . . . . . 
H32A H -0.4157 0.5807 0.2288 0.146 Uiso 1 1 calc R U . . . 
H32B H -0.3595 0.5485 0.2810 0.146 Uiso 1 1 calc R U . . . 
C33 C -0.6398(12) 0.5536(3) 0.1658(9) 0.121(4) Uani 1 1 d . . . . . 
H33A H -0.7290 0.5692 0.1530 0.145 Uiso 1 1 calc R U . . . 
H33B H -0.6363 0.5486 0.0500 0.145 Uiso 1 1 calc R U . . . 
C34 C -0.6989(11) 0.5278(3) 0.2471(10) 0.108(3) Uani 1 1 d . . . . . 
H34 H -0.6077 0.5124 0.2557 0.129 Uiso 1 1 calc R U . . . 
C35 C -0.6962(10) 0.5347(2) 0.4302(9) 0.095(2) Uani 1 1 d . . . . . 
C36 C -0.5054(10) 0.5437(2) 0.5461(8) 0.090(2) Uani 1 1 d . . . . . 
H36 H -0.4210 0.5278 0.5443 0.108 Uiso 1 1 calc R U . . . 
C37 C -0.4908(10) 0.5482(2) 0.7372(8) 0.089(2) Uani 1 1 d . . . . . 
H37A H -0.5714 0.5640 0.7455 0.107 Uiso 1 1 calc R U . . . 
H37B H -0.5328 0.5308 0.7808 0.107 Uiso 1 1 calc R U . . . 
C38 C -0.2929(9) 0.5548(2) 0.8496(8) 0.090(3) Uani 1 1 d . . . . . 
H38 H -0.2929 0.5604 0.9670 0.108 Uiso 1 1 calc R U . . . 
C39 C -0.2109(10) 0.5792(2) 0.7756(8) 0.087(2) Uani 1 1 d . . . . . 
C40 C -0.2314(10) 0.5746(2) 0.5813(8) 0.095(3) Uani 1 1 d . . . . . 
H40 H -0.1665 0.5565 0.5751 0.114 Uiso 1 1 calc R U . . . 
C41 C -0.1347(13) 0.5983(3) 0.5117(11) 0.126(4) Uani 1 1 d . . . . . 
H41A H -0.0948 0.5903 0.4184 0.151 Uiso 1 1 calc R U . . . 
H41B H -0.2238 0.6136 0.4613 0.151 Uiso 1 1 calc R U . . . 
C42 C 0.0320(12) 0.6113(3) 0.6497(11) 0.119(4) Uani 1 1 d . . . . . 
H42A H 0.0874 0.6261 0.5972 0.143 Uiso 1 1 calc R U . . . 
H42B H 0.1248 0.5964 0.6979 0.143 Uiso 1 1 calc R U . . . 
C43 C -0.0291(11) 0.6244(2) 0.7950(11) 0.106(3) Uani 1 1 d . . . . . 
C44 C -0.1265(10) 0.6016(2) 0.8648(10) 0.091(2) Uani 1 1 d . . . . . 
C45 C -0.0950(11) 0.6073(2) 1.0593(9) 0.099(3) Uani 1 1 d . . . . . 
H45A H -0.2100 0.6131 1.0777 0.119 Uiso 1 1 calc R U . . . 
H45B H -0.0472 0.5902 1.1291 0.119 Uiso 1 1 calc R U . . . 
C46 C 0.0462(12) 0.6315(2) 1.1068(11) 0.106(3) Uani 1 1 d . . . . . 
H46A H -0.0146 0.6499 1.1101 0.128 Uiso 1 1 calc R U . . . 
H46B H 0.1379 0.6280 1.2212 0.128 Uiso 1 1 calc R U . . . 
C47 C 0.1378(11) 0.6319(2) 0.9665(11) 0.104(3) Uani 1 1 d . . . . . 
H47 H 0.2247 0.6156 0.9895 0.125 Uiso 1 1 calc R U . . . 
C48 C -0.5519(12) 0.5968(3) 0.4746(11) 0.112(3) Uani 1 1 d . . . . . 
H48A H -0.5314 0.6113 0.3975 0.167 Uiso 1 1 calc R U . . . 
H48B H -0.5145 0.6042 0.5924 0.167 Uiso 1 1 calc R U . . . 
H48C H -0.6817 0.5919 0.4377 0.167 Uiso 1 1 calc R U . . . 
O3 O -0.8764(7) 0.51737(17) 0.1378(7) 0.118(2) Uani 1 1 d . . . . . 
H3 H -0.9450 0.5312 0.0965 0.178 Uiso 1 1 calc R U . . . 
C49 C -0.8443(11) 0.5325(3) 0.4775(12) 0.115(3) Uani 1 1 d . . . . . 
H49A H -0.9566 0.5266 0.3967 0.138 Uiso 1 1 calc R U . . . 
H49B H -0.8376 0.5370 0.5921 0.138 Uiso 1 1 calc R U . . . 
O4 O -0.1861(8) 0.52938(15) 0.8645(6) 0.1053(18) Uani 1 1 d . . . . . 
H4A H -0.0785 0.5325 0.9271 0.158 Uiso 1 1 calc R U . . . 
C50 C -0.1491(14) 0.6513(3) 0.7371(15) 0.134(4) Uani 1 1 d . . . . . 
H50A H -0.2617 0.6463 0.6450 0.200 Uiso 1 1 calc R U . . . 
H50B H -0.0820 0.6655 0.6947 0.200 Uiso 1 1 calc R U . . . 
H50C H -0.1793 0.6591 0.8350 0.200 Uiso 1 1 calc R U . . . 
C51 C 0.2496(14) 0.6591(3) 0.9662(15) 0.131(4) Uani 1 1 d . . . . . 
H51 H 0.1614 0.6753 0.9335 0.157 Uiso 1 1 calc R U . . . 
C52 C 0.3879(15) 0.6660(2) 1.1434(16) 0.130(4) Uani 1 1 d . . . . . 
H52A H 0.4785 0.6505 1.1757 0.156 Uiso 1 1 calc R U . . . 
H52B H 0.3224 0.6662 1.2286 0.156 Uiso 1 1 calc R U . . . 
C53 C 0.4924(18) 0.6944(3) 1.159(2) 0.162(6) Uani 1 1 d . . . . . 
H53A H 0.4039 0.7097 1.1068 0.194 Uiso 1 1 calc R U . . . 
H53B H 0.5778 0.6930 1.0922 0.194 Uiso 1 1 calc R U . . . 
C54 C 0.6016(14) 0.7028(2) 1.3469(18) 0.134(4) Uani 1 1 d . . . . . 
H54 H 0.6545 0.6849 1.4086 0.161 Uiso 1 1 calc R U . . . 
C55 C 0.463(3) 0.7138(5) 1.429(3) 0.209(10) Uani 1 1 d . . . . . 
H55A H 0.4211 0.7328 1.3811 0.251 Uiso 1 1 calc R U . . . 
H55B H 0.3549 0.7011 1.3939 0.251 Uiso 1 1 calc R U . . . 
C56 C 0.527(4) 0.7158(5) 1.615(5) 0.292(17) Uani 1 1 d . . . . . 
H56A H 0.5782 0.6976 1.6646 0.438 Uiso 1 1 calc R U . . . 
H56B H 0.4242 0.7207 1.6549 0.438 Uiso 1 1 calc R U . . . 
H56C H 0.6205 0.7306 1.6512 0.438 Uiso 1 1 calc R U . . . 
C57 C 0.350(3) 0.6575(5) 0.829(2) 0.228(10) Uani 1 1 d . . . . . 
H57A H 0.4318 0.6411 0.8525 0.341 Uiso 1 1 calc R U . . . 
H57B H 0.4206 0.6749 0.8334 0.341 Uiso 1 1 calc R U . . . 
H57C H 0.2593 0.6556 0.7136 0.341 Uiso 1 1 calc R U . . . 
C58 C 0.7625(17) 0.7230(3) 1.362(2) 0.165(6) Uani 1 1 d . . . . . 
H58 H 0.8111 0.7292 1.4853 0.198 Uiso 1 1 calc R U . . . 
C59 C 0.916(2) 0.7090(4) 1.321(3) 0.210(8) Uani 1 1 d . . . . . 
H59A H 0.9471 0.6911 1.3844 0.316 Uiso 1 1 calc R U . . . 
H59B H 1.0231 0.7215 1.3547 0.316 Uiso 1 1 calc R U . . . 
H59C H 0.8798 0.7052 1.1973 0.316 Uiso 1 1 calc R U . . . 
C60 C 0.702(2) 0.7503(3) 1.251(3) 0.226(11) Uani 1 1 d . . . . . 
H60A H 0.7986 0.7646 1.2878 0.339 Uiso 1 1 calc R U . . . 
H60B H 0.5900 0.7578 1.2658 0.339 Uiso 1 1 calc R U . . . 
H60C H 0.6791 0.7456 1.1296 0.339 Uiso 1 1 calc R U . . . 
  
loop_ 
 _atom_site_aniso_label 
 _atom_site_aniso_U_11 
 _atom_site_aniso_U_22 
 _atom_site_aniso_U_33 
 _atom_site_aniso_U_23 
 _atom_site_aniso_U_13 
 _atom_site_aniso_U_12 
C1 0.046(3) 0.168(8) 0.069(4) -0.004(4) 0.021(3) 0.006(4) 
C2 0.050(4) 0.169(8) 0.086(5) -0.023(5) 0.024(4) -0.007(5) 
C3 0.045(4) 0.191(10) 0.091(5) -0.015(5) 0.020(4) 0.017(5) 
C4 0.051(4) 0.190(9) 0.066(4) -0.012(5) 0.014(3) 0.012(5) 
C5 0.052(3) 0.165(8) 0.059(3) 0.006(4) 0.016(3) 0.013(4) 
C6 0.051(3) 0.150(7) 0.062(3) 0.005(4) 0.022(3) 0.017(4) 
C7 0.054(4) 0.176(9) 0.070(4) 0.005(4) 0.026(3) 0.012(5) 
C8 0.051(4) 0.177(9) 0.081(4) -0.011(5) 0.027(3) 0.001(5) 
O1 0.058(3) 0.225(8) 0.066(3) -0.009(3) 0.000(2) 0.034(4) 
C9 0.044(3) 0.152(8) 0.083(4) 0.004(5) 0.026(3) 0.003(4) 
O2 0.060(3) 0.174(6) 0.065(3) -0.005(3) -0.004(2) 0.020(3) 
C10 0.050(4) 0.155(8) 0.081(4) -0.011(4) 0.029(3) 0.001(4) 
C11 0.055(4) 0.166(9) 0.120(6) -0.038(6) 0.041(4) -0.014(5) 
C12 0.071(5) 0.144(8) 0.119(6) -0.036(6) 0.050(5) -0.028(5) 
C13 0.060(4) 0.134(8) 0.131(7) -0.005(6) 0.042(5) -0.019(5) 
C14 0.056(4) 0.135(7) 0.102(5) 0.001(5) 0.036(4) -0.006(5) 
C15 0.053(4) 0.166(9) 0.109(6) 0.011(6) 0.029(4) -0.009(5) 
C16 0.065(5) 0.131(8) 0.154(8) 0.007(7) 0.040(5) -0.013(5) 
C17 0.073(5) 0.119(7) 0.133(7) -0.006(6) 0.037(5) -0.022(5) 
C18 0.080(6) 0.159(9) 0.109(6) 0.015(6) 0.035(5) 0.018(6) 
C19 0.066(4) 0.212(10) 0.061(4) 0.015(5) 0.027(3) 0.020(5) 
C20 0.079(6) 0.170(11) 0.182(11) 0.044(9) 0.043(7) 0.022(7) 
C21 0.083(6) 0.123(8) 0.173(10) -0.030(7) 0.047(6) -0.027(5) 
C22 0.101(7) 0.104(7) 0.185(11) -0.035(7) 0.026(7) -0.014(6) 
C23 0.087(7) 0.103(7) 0.216(12) -0.050(8) 0.018(7) -0.020(6) 
C24 0.096(8) 0.106(8) 0.217(13) -0.038(9) 0.018(8) -0.019(6) 
C25 0.096(8) 0.151(11) 0.254(18) -0.003(11) 0.025(10) -0.042(8) 
C26 0.128(12) 0.178(15) 0.36(3) 0.017(15) 0.089(16) -0.008(11) 
C27 0.125(10) 0.213(15) 0.246(16) -0.112(13) 0.111(11) -0.070(10) 
C28 0.085(7) 0.107(8) 0.217(14) -0.011(9) 0.008(8) -0.010(6) 
C29 0.166(14) 0.131(10) 0.236(17) -0.008(11) 0.082(13) -0.004(10) 
C30 0.124(10) 0.109(8) 0.28(2) -0.043(10) -0.003(12) 0.002(8) 
C31 0.047(3) 0.176(8) 0.053(3) 0.012(4) 0.015(3) 0.005(4) 
C32 0.074(5) 0.235(12) 0.057(4) 0.005(5) 0.024(4) 0.003(6) 
C33 0.077(5) 0.227(12) 0.056(4) 0.001(5) 0.018(4) 0.012(6) 
C34 0.060(4) 0.187(10) 0.068(4) -0.008(5) 0.011(3) 0.022(5) 
C35 0.057(4) 0.155(8) 0.070(4) -0.002(4) 0.018(3) 0.018(5) 
C36 0.053(4) 0.159(8) 0.055(3) 0.007(4) 0.013(3) 0.011(4) 
C37 0.060(4) 0.149(7) 0.059(3) 0.003(4) 0.020(3) 0.001(4) 
C38 0.049(3) 0.169(8) 0.048(3) 0.004(4) 0.010(3) -0.005(4) 
C39 0.052(4) 0.154(7) 0.057(3) 0.005(4) 0.020(3) 0.002(4) 
C40 0.061(4) 0.166(8) 0.063(4) -0.001(4) 0.030(3) -0.004(5) 
C41 0.085(6) 0.224(12) 0.082(5) 0.021(6) 0.043(5) -0.014(7) 
C42 0.065(5) 0.209(11) 0.092(5) 0.011(6) 0.035(4) -0.005(6) 
C43 0.063(4) 0.169(9) 0.088(5) 0.023(5) 0.027(4) 0.007(5) 
C44 0.053(4) 0.147(7) 0.074(4) 0.025(5) 0.024(3) 0.016(5) 
C45 0.058(4) 0.167(8) 0.072(4) -0.018(5) 0.019(3) 0.001(5) 
C46 0.065(5) 0.154(8) 0.094(5) 0.001(5) 0.019(4) 0.015(5) 
C47 0.059(4) 0.149(8) 0.097(5) 0.008(5) 0.017(4) -0.001(5) 
C48 0.073(5) 0.181(10) 0.078(5) 0.030(5) 0.022(4) 0.028(6) 
O3 0.056(3) 0.201(7) 0.078(3) -0.012(4) -0.005(2) 0.030(4) 
C49 0.061(5) 0.190(10) 0.093(5) -0.011(6) 0.024(4) -0.002(5) 
O4 0.067(3) 0.165(5) 0.069(3) 0.007(3) 0.001(2) 0.017(4) 
C50 0.084(6) 0.182(11) 0.124(8) 0.050(8) 0.019(5) 0.021(7) 
C51 0.076(6) 0.164(10) 0.138(8) 0.025(7) 0.016(6) -0.002(7) 
C52 0.083(6) 0.136(9) 0.143(9) 0.020(7) -0.001(6) 0.000(6) 
C53 0.105(8) 0.117(9) 0.228(15) 0.046(9) 0.007(9) -0.013(7) 
C54 0.069(5) 0.111(8) 0.189(11) 0.015(7) -0.003(7) -0.002(6) 
C55 0.111(11) 0.193(16) 0.31(3) -0.076(19) 0.043(15) -0.012(11) 
C56 0.28(3) 0.164(18) 0.51(6) 0.01(3) 0.23(4) 0.049(19) 
C57 0.174(16) 0.34(3) 0.189(15) -0.017(16) 0.085(13) -0.126(17) 
C58 0.084(7) 0.129(10) 0.262(17) 0.039(10) 0.028(9) 0.004(7) 
C59 0.104(10) 0.198(15) 0.33(3) 0.063(16) 0.078(13) 0.028(10) 
C60 0.145(13) 0.132(11) 0.35(3) 0.059(14) 0.015(16) -0.008(10) 
  
_geom_special_details 
; 
 All esds (except the esd in the dihedral angle between two l.s. planes) 
 are estimated using the full covariance matrix.  The cell esds are taken 
 into account individually in the estimation of esds in distances, angles 
 and torsion angles; correlations between esds in cell parameters are only 
 used when they are defined by crystal symmetry.  An approximate (isotropic) 
 treatment of cell esds is used for estimating esds involving l.s. planes. 
; 
  
loop_ 
 _geom_bond_atom_site_label_1 
 _geom_bond_atom_site_label_2 
 _geom_bond_distance 
 _geom_bond_site_symmetry_2 
 _geom_bond_publ_flag 
C1 C2 1.539(10) . ? 
C1 C18 1.547(14) . ? 
C1 C6 1.547(11) . ? 
C1 C10 1.561(10) . ? 
C2 C3 1.528(11) . ? 
C2 H2A 0.9800 . ? 
C2 H2B 0.9800 . ? 
C3 C4 1.490(12) . ? 
C3 H3A 0.9800 . ? 
C3 H3B 0.9800 . ? 
C4 O1 1.447(9) . ? 
C4 C5 1.502(11) . ? 
C4 H4 0.9900 . ? 
C5 C19 1.323(9) . ? 
C5 C6 1.537(10) . ? 
C6 C7 1.530(10) . ? 
C6 H6 0.9900 . ? 
C7 C8 1.539(11) . ? 
C7 H7A 0.9800 . ? 
C7 H7B 0.9800 . ? 
C8 O2 1.447(12) . ? 
C8 C9 1.526(13) . ? 
C8 H8 0.9900 . ? 
O1 H1 0.8300 . ? 
C9 C14 1.314(13) . ? 
C9 C10 1.535(10) . ? 
O2 H2 0.8300 . ? 
C10 C11 1.530(12) . ? 
C10 H10 0.9900 . ? 
C11 C12 1.544(12) . ? 
C11 H11A 0.9800 . ? 
C11 H11B 0.9800 . ? 
C12 C13 1.527(11) . ? 
C12 H12A 0.9800 . ? 
C12 H12B 0.9800 . ? 
C13 C14 1.516(13) . ? 
C13 C20 1.553(16) . ? 
C13 C17 1.557(13) . ? 
C14 C15 1.532(11) . ? 
C15 C16 1.517(15) . ? 
C15 H15A 0.9800 . ? 
C15 H15B 0.9800 . ? 
C16 C17 1.536(13) . ? 
C16 H16A 0.9800 . ? 
C16 H16B 0.9800 . ? 
C17 C21 1.566(15) . ? 
C17 H17 0.9900 . ? 
C18 H18A 0.9700 . ? 
C18 H18B 0.9700 . ? 
C18 H18C 0.9700 . ? 
C19 H19A 0.9400 . ? 
C19 H19B 0.9400 . ? 
C20 H20A 0.9700 . ? 
C20 H20B 0.9700 . ? 
C20 H20C 0.9700 . ? 
C21 C22 1.511(16) . ? 
C21 C27 1.523(16) . ? 
C21 H21 0.9900 . ? 
C22 C23 1.576(16) . ? 
C22 H22A 0.9800 . ? 
C22 H22B 0.9800 . ? 
C23 C24 1.538(15) . ? 
C23 H23A 0.9800 . ? 
C23 H23B 0.9800 . ? 
C24 C28 1.555(19) . ? 
C24 C25 1.56(2) . ? 
C24 H24 0.9900 . ? 
C25 C26 1.53(2) . ? 
C25 H25A 0.9800 . ? 
C25 H25B 0.9800 . ? 
C26 H26A 0.9700 . ? 
C26 H26B 0.9700 . ? 
C26 H26C 0.9700 . ? 
C27 H27A 0.9700 . ? 
C27 H27B 0.9700 . ? 
C27 H27C 0.9700 . ? 
C28 C29 1.52(2) . ? 
C28 C30 1.555(18) . ? 
C28 H28 0.9900 . ? 
C29 H29A 0.9700 . ? 
C29 H29B 0.9700 . ? 
C29 H29C 0.9700 . ? 
C30 H30A 0.9700 . ? 
C30 H30B 0.9700 . ? 
C30 H30C 0.9700 . ? 
C31 C48 1.536(14) . ? 
C31 C32 1.538(10) . ? 
C31 C36 1.544(13) . ? 
C31 C40 1.567(10) . ? 
C32 C33 1.524(13) . ? 
C32 H32A 0.9800 . ? 
C32 H32B 0.9800 . ? 
C33 C34 1.512(16) . ? 
C33 H33A 0.9800 . ? 
C33 H33B 0.9800 . ? 
C34 O3 1.446(10) . ? 
C34 C35 1.518(10) . ? 
C34 H34 0.9900 . ? 
C35 C49 1.317(11) . ? 
C35 C36 1.520(11) . ? 
C36 C37 1.537(9) . ? 
C36 H36 0.9900 . ? 
C37 C38 1.528(10) . ? 
C37 H37A 0.9800 . ? 
C37 H37B 0.9800 . ? 
C38 O4 1.425(11) . ? 
C38 C39 1.516(12) . ? 
C38 H38 0.9900 . ? 
C39 C44 1.316(13) . ? 
C39 C40 1.552(9) . ? 
C40 C41 1.539(14) . ? 
C40 H40 0.9900 . ? 
C41 C42 1.526(14) . ? 
C41 H41A 0.9800 . ? 
C41 H41B 0.9800 . ? 
C42 C43 1.535(13) . ? 
C42 H42A 0.9800 . ? 
C42 H42B 0.9800 . ? 
C43 C44 1.514(13) . ? 
C43 C50 1.536(15) . ? 
C43 C47 1.595(13) . ? 
C44 C45 1.545(11) . ? 
C45 C46 1.525(14) . ? 
C45 H45A 0.9800 . ? 
C45 H45B 0.9800 . ? 
C46 C47 1.524(13) . ? 
C46 H46A 0.9800 . ? 
C46 H46B 0.9800 . ? 
C47 C51 1.531(15) . ? 
C47 H47 0.9900 . ? 
C48 H48A 0.9700 . ? 
C48 H48B 0.9700 . ? 
C48 H48C 0.9700 . ? 
O3 H3 0.8300 . ? 
C49 H49A 0.9400 . ? 
C49 H49B 0.9400 . ? 
O4 H4A 0.8300 . ? 
C50 H50A 0.9700 . ? 
C50 H50B 0.9700 . ? 
C50 H50C 0.9700 . ? 
C51 C52 1.520(16) . ? 
C51 C57 1.55(2) . ? 
C51 H51 0.9900 . ? 
C52 C53 1.532(16) . ? 
C52 H52A 0.9800 . ? 
C52 H52B 0.9800 . ? 
C53 C54 1.536(18) . ? 
C53 H53A 0.9800 . ? 
C53 H53B 0.9800 . ? 
C54 C55 1.52(2) . ? 
C54 C58 1.525(16) . ? 
C54 H54 0.9900 . ? 
C55 C56 1.43(3) . ? 
C55 H55A 0.9800 . ? 
C55 H55B 0.9800 . ? 
C56 H56A 0.9700 . ? 
C56 H56B 0.9700 . ? 
C56 H56C 0.9700 . ? 
C57 H57A 0.9700 . ? 
C57 H57B 0.9700 . ? 
C57 H57C 0.9700 . ? 
C58 C59 1.48(2) . ? 
C58 C60 1.54(2) . ? 
C58 H58 0.9900 . ? 
C59 H59A 0.9700 . ? 
C59 H59B 0.9700 . ? 
C59 H59C 0.9700 . ? 
C60 H60A 0.9700 . ? 
C60 H60B 0.9700 . ? 
C60 H60C 0.9700 . ? 
  
loop_ 
 _geom_angle_atom_site_label_1 
 _geom_angle_atom_site_label_2 
 _geom_angle_atom_site_label_3 
 _geom_angle 
 _geom_angle_site_symmetry_1 
 _geom_angle_site_symmetry_3 
 _geom_angle_publ_flag 
C2 C1 C18 109.5(7) . . ? 
C2 C1 C6 108.3(8) . . ? 
C18 C1 C6 110.4(6) . . ? 
C2 C1 C10 110.0(6) . . ? 
C18 C1 C10 110.8(8) . . ? 
C6 C1 C10 107.8(6) . . ? 
C3 C2 C1 113.9(6) . . ? 
C3 C2 H2A 108.8 . . ? 
C1 C2 H2A 108.8 . . ? 
C3 C2 H2B 108.8 . . ? 
C1 C2 H2B 108.8 . . ? 
H2A C2 H2B 107.7 . . ? 
C4 C3 C2 112.3(7) . . ? 
C4 C3 H3A 109.1 . . ? 
C2 C3 H3A 109.1 . . ? 
C4 C3 H3B 109.1 . . ? 
C2 C3 H3B 109.1 . . ? 
H3A C3 H3B 107.9 . . ? 
O1 C4 C3 110.0(6) . . ? 
O1 C4 C5 112.2(6) . . ? 
C3 C4 C5 111.6(9) . . ? 
O1 C4 H4 107.6 . . ? 
C3 C4 H4 107.6 . . ? 
C5 C4 H4 107.6 . . ? 
C19 C5 C4 124.1(7) . . ? 
C19 C5 C6 123.4(7) . . ? 
C4 C5 C6 112.6(5) . . ? 
C7 C6 C5 114.0(5) . . ? 
C7 C6 C1 111.8(7) . . ? 
C5 C6 C1 111.9(6) . . ? 
C7 C6 H6 106.2 . . ? 
C5 C6 H6 106.2 . . ? 
C1 C6 H6 106.2 . . ? 
C6 C7 C8 111.0(5) . . ? 
C6 C7 H7A 109.4 . . ? 
C8 C7 H7A 109.4 . . ? 
C6 C7 H7B 109.4 . . ? 
C8 C7 H7B 109.4 . . ? 
H7A C7 H7B 108.0 . . ? 
O2 C8 C9 110.9(6) . . ? 
O2 C8 C7 106.8(8) . . ? 
C9 C8 C7 111.7(7) . . ? 
O2 C8 H8 109.2 . . ? 
C9 C8 H8 109.2 . . ? 
C7 C8 H8 109.2 . . ? 
C4 O1 H1 109.5 . . ? 
C14 C9 C8 123.9(7) . . ? 
C14 C9 C10 124.0(7) . . ? 
C8 C9 C10 112.1(8) . . ? 
C8 O2 H2 109.5 . . ? 
C11 C10 C9 111.8(7) . . ? 
C11 C10 C1 113.1(7) . . ? 
C9 C10 C1 111.8(5) . . ? 
C11 C10 H10 106.5 . . ? 
C9 C10 H10 106.5 . . ? 
C1 C10 H10 106.5 . . ? 
C10 C11 C12 114.3(7) . . ? 
C10 C11 H11A 108.7 . . ? 
C12 C11 H11A 108.7 . . ? 
C10 C11 H11B 108.7 . . ? 
C12 C11 H11B 108.7 . . ? 
H11A C11 H11B 107.6 . . ? 
C13 C12 C11 111.9(7) . . ? 
C13 C12 H12A 109.2 . . ? 
C11 C12 H12A 109.2 . . ? 
C13 C12 H12B 109.2 . . ? 
C11 C12 H12B 109.2 . . ? 
H12A C12 H12B 107.9 . . ? 
C14 C13 C12 108.2(8) . . ? 
C14 C13 C20 109.0(8) . . ? 
C12 C13 C20 111.1(9) . . ? 
C14 C13 C17 101.6(7) . . ? 
C12 C13 C17 115.0(8) . . ? 
C20 C13 C17 111.4(9) . . ? 
C9 C14 C13 125.1(7) . . ? 
C9 C14 C15 125.5(8) . . ? 
C13 C14 C15 108.9(8) . . ? 
C16 C15 C14 105.1(7) . . ? 
C16 C15 H15A 110.7 . . ? 
C14 C15 H15A 110.7 . . ? 
C16 C15 H15B 110.7 . . ? 
C14 C15 H15B 110.7 . . ? 
H15A C15 H15B 108.8 . . ? 
C15 C16 C17 106.2(8) . . ? 
C15 C16 H16A 110.5 . . ? 
C17 C16 H16A 110.5 . . ? 
C15 C16 H16B 110.5 . . ? 
C17 C16 H16B 110.5 . . ? 
H16A C16 H16B 108.7 . . ? 
C16 C17 C13 103.3(8) . . ? 
C16 C17 C21 112.5(8) . . ? 
C13 C17 C21 119.2(8) . . ? 
C16 C17 H17 107.0 . . ? 
C13 C17 H17 107.0 . . ? 
C21 C17 H17 107.0 . . ? 
C1 C18 H18A 109.5 . . ? 
C1 C18 H18B 109.5 . . ? 
H18A C18 H18B 109.5 . . ? 
C1 C18 H18C 109.5 . . ? 
H18A C18 H18C 109.5 . . ? 
H18B C18 H18C 109.5 . . ? 
C5 C19 H19A 120.0 . . ? 
C5 C19 H19B 120.0 . . ? 
H19A C19 H19B 120.0 . . ? 
C13 C20 H20A 109.5 . . ? 
C13 C20 H20B 109.5 . . ? 
H20A C20 H20B 109.5 . . ? 
C13 C20 H20C 109.5 . . ? 
H20A C20 H20C 109.5 . . ? 
H20B C20 H20C 109.5 . . ? 
C22 C21 C27 113.4(12) . . ? 
C22 C21 C17 110.3(9) . . ? 
C27 C21 C17 113.1(9) . . ? 
C22 C21 H21 106.5 . . ? 
C27 C21 H21 106.5 . . ? 
C17 C21 H21 106.5 . . ? 
C21 C22 C23 113.8(10) . . ? 
C21 C22 H22A 108.8 . . ? 
C23 C22 H22A 108.8 . . ? 
C21 C22 H22B 108.8 . . ? 
C23 C22 H22B 108.8 . . ? 
H22A C22 H22B 107.7 . . ? 
C24 C23 C22 110.6(9) . . ? 
C24 C23 H23A 109.5 . . ? 
C22 C23 H23A 109.5 . . ? 
C24 C23 H23B 109.5 . . ? 
C22 C23 H23B 109.5 . . ? 
H23A C23 H23B 108.1 . . ? 
C23 C24 C28 110.8(10) . . ? 
C23 C24 C25 109.9(12) . . ? 
C28 C24 C25 113.4(11) . . ? 
C23 C24 H24 107.5 . . ? 
C28 C24 H24 107.5 . . ? 
C25 C24 H24 107.5 . . ? 
C26 C25 C24 111.1(14) . . ? 
C26 C25 H25A 109.4 . . ? 
C24 C25 H25A 109.4 . . ? 
C26 C25 H25B 109.4 . . ? 
C24 C25 H25B 109.4 . . ? 
H25A C25 H25B 108.0 . . ? 
C25 C26 H26A 109.5 . . ? 
C25 C26 H26B 109.5 . . ? 
H26A C26 H26B 109.5 . . ? 
C25 C26 H26C 109.5 . . ? 
H26A C26 H26C 109.5 . . ? 
H26B C26 H26C 109.5 . . ? 
C21 C27 H27A 109.5 . . ? 
C21 C27 H27B 109.5 . . ? 
H27A C27 H27B 109.5 . . ? 
C21 C27 H27C 109.5 . . ? 
H27A C27 H27C 109.5 . . ? 
H27B C27 H27C 109.5 . . ? 
C29 C28 C30 110.3(14) . . ? 
C29 C28 C24 114.3(11) . . ? 
C30 C28 C24 114.6(13) . . ? 
C29 C28 H28 105.6 . . ? 
C30 C28 H28 105.6 . . ? 
C24 C28 H28 105.6 . . ? 
C28 C29 H29A 109.5 . . ? 
C28 C29 H29B 109.5 . . ? 
H29A C29 H29B 109.5 . . ? 
C28 C29 H29C 109.5 . . ? 
H29A C29 H29C 109.5 . . ? 
H29B C29 H29C 109.5 . . ? 
C28 C30 H30A 109.5 . . ? 
C28 C30 H30B 109.5 . . ? 
H30A C30 H30B 109.5 . . ? 
C28 C30 H30C 109.5 . . ? 
H30A C30 H30C 109.5 . . ? 
H30B C30 H30C 109.5 . . ? 
C48 C31 C32 110.3(7) . . ? 
C48 C31 C36 111.3(6) . . ? 
C32 C31 C36 109.4(8) . . ? 
C48 C31 C40 110.3(8) . . ? 
C32 C31 C40 109.3(5) . . ? 
C36 C31 C40 106.2(6) . . ? 
C33 C32 C31 113.6(6) . . ? 
C33 C32 H32A 108.8 . . ? 
C31 C32 H32A 108.8 . . ? 
C33 C32 H32B 108.8 . . ? 
C31 C32 H32B 108.8 . . ? 
H32A C32 H32B 107.7 . . ? 
C34 C33 C32 109.7(7) . . ? 
C34 C33 H33A 109.7 . . ? 
C32 C33 H33A 109.7 . . ? 
C34 C33 H33B 109.7 . . ? 
C32 C33 H33B 109.7 . . ? 
H33A C33 H33B 108.2 . . ? 
O3 C34 C33 110.8(7) . . ? 
O3 C34 C35 112.6(7) . . ? 
C33 C34 C35 110.6(9) . . ? 
O3 C34 H34 107.5 . . ? 
C33 C34 H34 107.5 . . ? 
C35 C34 H34 107.5 . . ? 
C49 C35 C34 122.3(8) . . ? 
C49 C35 C36 126.0(7) . . ? 
C34 C35 C36 111.7(6) . . ? 
C35 C36 C37 113.7(6) . . ? 
C35 C36 C31 110.5(6) . . ? 
C37 C36 C31 112.6(7) . . ? 
C35 C36 H36 106.5 . . ? 
C37 C36 H36 106.5 . . ? 
C31 C36 H36 106.5 . . ? 
C38 C37 C36 111.3(5) . . ? 
C38 C37 H37A 109.4 . . ? 
C36 C37 H37A 109.4 . . ? 
C38 C37 H37B 109.4 . . ? 
C36 C37 H37B 109.4 . . ? 
H37A C37 H37B 108.0 . . ? 
O4 C38 C39 110.9(6) . . ? 
O4 C38 C37 108.3(7) . . ? 
C39 C38 C37 112.0(6) . . ? 
O4 C38 H38 108.5 . . ? 
C39 C38 H38 108.5 . . ? 
C37 C38 H38 108.5 . . ? 
C44 C39 C38 124.7(6) . . ? 
C44 C39 C40 122.7(7) . . ? 
C38 C39 C40 112.6(7) . . ? 
C41 C40 C39 112.0(8) . . ? 
C41 C40 C31 113.6(7) . . ? 
C39 C40 C31 111.3(5) . . ? 
C41 C40 H40 106.5 . . ? 
C39 C40 H40 106.5 . . ? 
C31 C40 H40 106.5 . . ? 
C42 C41 C40 113.8(7) . . ? 
C42 C41 H41A 108.8 . . ? 
C40 C41 H41A 108.8 . . ? 
C42 C41 H41B 108.8 . . ? 
C40 C41 H41B 108.8 . . ? 
H41A C41 H41B 107.7 . . ? 
C41 C42 C43 109.4(7) . . ? 
C41 C42 H42A 109.8 . . ? 
C43 C42 H42A 109.8 . . ? 
C41 C42 H42B 109.8 . . ? 
C43 C42 H42B 109.8 . . ? 
H42A C42 H42B 108.2 . . ? 
C44 C43 C42 108.7(9) . . ? 
C44 C43 C50 111.7(7) . . ? 
C42 C43 C50 113.1(8) . . ? 
C44 C43 C47 100.3(7) . . ? 
C42 C43 C47 113.7(7) . . ? 
C50 C43 C47 108.6(9) . . ? 
C39 C44 C43 124.4(7) . . ? 
C39 C44 C45 125.9(8) . . ? 
C43 C44 C45 109.4(8) . . ? 
C46 C45 C44 104.4(7) . . ? 
C46 C45 H45A 110.9 . . ? 
C44 C45 H45A 110.9 . . ? 
C46 C45 H45B 110.9 . . ? 
C44 C45 H45B 110.9 . . ? 
H45A C45 H45B 108.9 . . ? 
C47 C46 C45 106.4(8) . . ? 
C47 C46 H46A 110.4 . . ? 
C45 C46 H46A 110.4 . . ? 
C47 C46 H46B 110.4 . . ? 
C45 C46 H46B 110.4 . . ? 
H46A C46 H46B 108.6 . . ? 
C46 C47 C51 114.0(9) . . ? 
C46 C47 C43 102.6(6) . . ? 
C51 C47 C43 118.0(8) . . ? 
C46 C47 H47 107.2 . . ? 
C51 C47 H47 107.2 . . ? 
C43 C47 H47 107.2 . . ? 
C31 C48 H48A 109.5 . . ? 
C31 C48 H48B 109.5 . . ? 
H48A C48 H48B 109.5 . . ? 
C31 C48 H48C 109.5 . . ? 
H48A C48 H48C 109.5 . . ? 
H48B C48 H48C 109.5 . . ? 
C34 O3 H3 109.5 . . ? 
C35 C49 H49A 120.0 . . ? 
C35 C49 H49B 120.0 . . ? 
H49A C49 H49B 120.0 . . ? 
C38 O4 H4A 109.5 . . ? 
C43 C50 H50A 109.5 . . ? 
C43 C50 H50B 109.5 . . ? 
H50A C50 H50B 109.5 . . ? 
C43 C50 H50C 109.5 . . ? 
H50A C50 H50C 109.5 . . ? 
H50B C50 H50C 109.5 . . ? 
C52 C51 C47 113.1(9) . . ? 
C52 C51 C57 109.7(11) . . ? 
C47 C51 C57 111.8(12) . . ? 
C52 C51 H51 107.3 . . ? 
C47 C51 H51 107.3 . . ? 
C57 C51 H51 107.3 . . ? 
C51 C52 C53 116.5(11) . . ? 
C51 C52 H52A 108.2 . . ? 
C53 C52 H52A 108.2 . . ? 
C51 C52 H52B 108.2 . . ? 
C53 C52 H52B 108.2 . . ? 
H52A C52 H52B 107.3 . . ? 
C52 C53 C54 113.7(11) . . ? 
C52 C53 H53A 108.8 . . ? 
C54 C53 H53A 108.8 . . ? 
C52 C53 H53B 108.8 . . ? 
C54 C53 H53B 108.8 . . ? 
H53A C53 H53B 107.7 . . ? 
C55 C54 C58 114.9(13) . . ? 
C55 C54 C53 106.8(12) . . ? 
C58 C54 C53 113.8(12) . . ? 
C55 C54 H54 107.0 . . ? 
C58 C54 H54 107.0 . . ? 
C53 C54 H54 107.0 . . ? 
C56 C55 C54 116.0(19) . . ? 
C56 C55 H55A 108.3 . . ? 
C54 C55 H55A 108.3 . . ? 
C56 C55 H55B 108.3 . . ? 
C54 C55 H55B 108.3 . . ? 
H55A C55 H55B 107.4 . . ? 
C55 C56 H56A 109.5 . . ? 
C55 C56 H56B 109.5 . . ? 
H56A C56 H56B 109.5 . . ? 
C55 C56 H56C 109.5 . . ? 
H56A C56 H56C 109.5 . . ? 
H56B C56 H56C 109.5 . . ? 
C51 C57 H57A 109.5 . . ? 
C51 C57 H57B 109.5 . . ? 
H57A C57 H57B 109.5 . . ? 
C51 C57 H57C 109.5 . . ? 
H57A C57 H57C 109.5 . . ? 
H57B C57 H57C 109.5 . . ? 
C59 C58 C54 113.2(13) . . ? 
C59 C58 C60 109.9(16) . . ? 
C54 C58 C60 112.3(11) . . ? 
C59 C58 H58 107.0 . . ? 
C54 C58 H58 107.0 . . ? 
C60 C58 H58 107.0 . . ? 
C58 C59 H59A 109.5 . . ? 
C58 C59 H59B 109.5 . . ? 
H59A C59 H59B 109.5 . . ? 
C58 C59 H59C 109.5 . . ? 
H59A C59 H59C 109.5 . . ? 
H59B C59 H59C 109.5 . . ? 
C58 C60 H60A 109.5 . . ? 
C58 C60 H60B 109.5 . . ? 
H60A C60 H60B 109.5 . . ? 
C58 C60 H60C 109.5 . . ? 
H60A C60 H60C 109.5 . . ? 
H60B C60 H60C 109.5 . . ? 
  
loop_ 
 _geom_torsion_atom_site_label_1 
 _geom_torsion_atom_site_label_2 
 _geom_torsion_atom_site_label_3 
 _geom_torsion_atom_site_label_4 
 _geom_torsion 
 _geom_torsion_site_symmetry_1 
 _geom_torsion_site_symmetry_2 
 _geom_torsion_site_symmetry_3 
 _geom_torsion_site_symmetry_4 
 _geom_torsion_publ_flag 
C18 C1 C2 C3 -67.5(11) . . . . ? 
C6 C1 C2 C3 53.0(11) . . . . ? 
C10 C1 C2 C3 170.5(9) . . . . ? 
C1 C2 C3 C4 -54.1(13) . . . . ? 
C2 C3 C4 O1 178.4(9) . . . . ? 
C2 C3 C4 C5 53.1(11) . . . . ? 
O1 C4 C5 C19 2.8(15) . . . . ? 
C3 C4 C5 C19 126.8(10) . . . . ? 
O1 C4 C5 C6 -178.6(8) . . . . ? 
C3 C4 C5 C6 -54.6(10) . . . . ? 
C19 C5 C6 C7 2.4(14) . . . . ? 
C4 C5 C6 C7 -176.2(9) . . . . ? 
C19 C5 C6 C1 -125.7(10) . . . . ? 
C4 C5 C6 C1 55.7(11) . . . . ? 
C2 C1 C6 C7 177.6(7) . . . . ? 
C18 C1 C6 C7 -62.5(8) . . . . ? 
C10 C1 C6 C7 58.6(8) . . . . ? 
C2 C1 C6 C5 -53.1(9) . . . . ? 
C18 C1 C6 C5 66.8(9) . . . . ? 
C10 C1 C6 C5 -172.1(7) . . . . ? 
C5 C6 C7 C8 173.8(8) . . . . ? 
C1 C6 C7 C8 -58.0(10) . . . . ? 
C6 C7 C8 O2 -67.5(9) . . . . ? 
C6 C7 C8 C9 53.9(11) . . . . ? 
O2 C8 C9 C14 -112.9(10) . . . . ? 
C7 C8 C9 C14 128.2(9) . . . . ? 
O2 C8 C9 C10 66.1(8) . . . . ? 
C7 C8 C9 C10 -52.8(10) . . . . ? 
C14 C9 C10 C11 2.3(12) . . . . ? 
C8 C9 C10 C11 -176.7(8) . . . . ? 
C14 C9 C10 C1 -125.7(9) . . . . ? 
C8 C9 C10 C1 55.3(10) . . . . ? 
C2 C1 C10 C11 57.9(11) . . . . ? 
C18 C1 C10 C11 -63.3(9) . . . . ? 
C6 C1 C10 C11 175.8(7) . . . . ? 
C2 C1 C10 C9 -174.8(9) . . . . ? 
C18 C1 C10 C9 63.9(9) . . . . ? 
C6 C1 C10 C9 -56.9(10) . . . . ? 
C9 C10 C11 C12 27.6(12) . . . . ? 
C1 C10 C11 C12 154.9(9) . . . . ? 
C10 C11 C12 C13 -56.3(13) . . . . ? 
C11 C12 C13 C14 51.1(12) . . . . ? 
C11 C12 C13 C20 -68.5(12) . . . . ? 
C11 C12 C13 C17 163.9(9) . . . . ? 
C8 C9 C14 C13 174.3(8) . . . . ? 
C10 C9 C14 C13 -4.5(14) . . . . ? 
C8 C9 C14 C15 2.6(14) . . . . ? 
C10 C9 C14 C15 -176.2(8) . . . . ? 
C12 C13 C14 C9 -22.9(13) . . . . ? 
C20 C13 C14 C9 98.0(11) . . . . ? 
C17 C13 C14 C9 -144.3(9) . . . . ? 
C12 C13 C14 C15 150.0(8) . . . . ? 
C20 C13 C14 C15 -89.1(10) . . . . ? 
C17 C13 C14 C15 28.6(10) . . . . ? 
C9 C14 C15 C16 164.9(9) . . . . ? 
C13 C14 C15 C16 -7.9(10) . . . . ? 
C14 C15 C16 C17 -16.7(11) . . . . ? 
C15 C16 C17 C13 34.4(11) . . . . ? 
C15 C16 C17 C21 164.4(9) . . . . ? 
C14 C13 C17 C16 -38.0(10) . . . . ? 
C12 C13 C17 C16 -154.5(9) . . . . ? 
C20 C13 C17 C16 78.0(10) . . . . ? 
C14 C13 C17 C21 -163.7(8) . . . . ? 
C12 C13 C17 C21 79.7(12) . . . . ? 
C20 C13 C17 C21 -47.7(11) . . . . ? 
C16 C17 C21 C22 53.7(13) . . . . ? 
C13 C17 C21 C22 174.9(10) . . . . ? 
C16 C17 C21 C27 -178.2(13) . . . . ? 
C13 C17 C21 C27 -57.0(16) . . . . ? 
C27 C21 C22 C23 58.9(17) . . . . ? 
C17 C21 C22 C23 -173.1(11) . . . . ? 
C21 C22 C23 C24 163.1(12) . . . . ? 
C22 C23 C24 C28 156.9(12) . . . . ? 
C22 C23 C24 C25 -77.0(15) . . . . ? 
C23 C24 C25 C26 167.0(13) . . . . ? 
C28 C24 C25 C26 -68.4(16) . . . . ? 
C23 C24 C28 C29 -73.0(15) . . . . ? 
C25 C24 C28 C29 162.9(12) . . . . ? 
C23 C24 C28 C30 55.7(16) . . . . ? 
C25 C24 C28 C30 -68.4(16) . . . . ? 
C48 C31 C32 C33 -68.5(12) . . . . ? 
C36 C31 C32 C33 54.3(12) . . . . ? 
C40 C31 C32 C33 170.1(10) . . . . ? 
C31 C32 C33 C34 -55.8(13) . . . . ? 
C32 C33 C34 O3 -177.9(7) . . . . ? 
C32 C33 C34 C35 56.6(10) . . . . ? 
O3 C34 C35 C49 -3.2(15) . . . . ? 
C33 C34 C35 C49 121.3(11) . . . . ? 
O3 C34 C35 C36 176.2(8) . . . . ? 
C33 C34 C35 C36 -59.2(10) . . . . ? 
C49 C35 C36 C37 5.0(15) . . . . ? 
C34 C35 C36 C37 -174.5(9) . . . . ? 
C49 C35 C36 C31 -122.8(11) . . . . ? 
C34 C35 C36 C31 57.8(10) . . . . ? 
C48 C31 C36 C35 68.2(8) . . . . ? 
C32 C31 C36 C35 -53.9(8) . . . . ? 
C40 C31 C36 C35 -171.7(7) . . . . ? 
C48 C31 C36 C37 -60.2(8) . . . . ? 
C32 C31 C36 C37 177.7(7) . . . . ? 
C40 C31 C36 C37 59.9(8) . . . . ? 
C35 C36 C37 C38 175.4(8) . . . . ? 
C31 C36 C37 C38 -58.0(9) . . . . ? 
C36 C37 C38 O4 -70.9(8) . . . . ? 
C36 C37 C38 C39 51.7(10) . . . . ? 
O4 C38 C39 C44 -108.7(9) . . . . ? 
C37 C38 C39 C44 130.3(8) . . . . ? 
O4 C38 C39 C40 69.6(7) . . . . ? 
C37 C38 C39 C40 -51.5(9) . . . . ? 
C44 C39 C40 C41 2.7(12) . . . . ? 
C38 C39 C40 C41 -175.6(8) . . . . ? 
C44 C39 C40 C31 -125.7(9) . . . . ? 
C38 C39 C40 C31 56.0(10) . . . . ? 
C48 C31 C40 C41 -64.9(9) . . . . ? 
C32 C31 C40 C41 56.5(12) . . . . ? 
C36 C31 C40 C41 174.3(8) . . . . ? 
C48 C31 C40 C39 62.6(9) . . . . ? 
C32 C31 C40 C39 -176.0(9) . . . . ? 
C36 C31 C40 C39 -58.1(10) . . . . ? 
C39 C40 C41 C42 29.5(12) . . . . ? 
C31 C40 C41 C42 156.6(9) . . . . ? 
C40 C41 C42 C43 -59.6(13) . . . . ? 
C41 C42 C43 C44 55.4(11) . . . . ? 
C41 C42 C43 C50 -69.3(12) . . . . ? 
C41 C42 C43 C47 166.2(9) . . . . ? 
C38 C39 C44 C43 173.9(7) . . . . ? 
C40 C39 C44 C43 -4.2(13) . . . . ? 
C38 C39 C44 C45 0.1(13) . . . . ? 
C40 C39 C44 C45 -178.0(7) . . . . ? 
C42 C43 C44 C39 -25.6(11) . . . . ? 
C50 C43 C44 C39 99.9(11) . . . . ? 
C47 C43 C44 C39 -145.1(8) . . . . ? 
C42 C43 C44 C45 149.2(7) . . . . ? 
C50 C43 C44 C45 -85.3(9) . . . . ? 
C47 C43 C44 C45 29.6(9) . . . . ? 
C39 C44 C45 C46 166.7(8) . . . . ? 
C43 C44 C45 C46 -8.0(9) . . . . ? 
C44 C45 C46 C47 -18.8(10) . . . . ? 
C45 C46 C47 C51 165.9(8) . . . . ? 
C45 C46 C47 C43 37.1(10) . . . . ? 
C44 C43 C47 C46 -40.2(10) . . . . ? 
C42 C43 C47 C46 -156.0(9) . . . . ? 
C50 C43 C47 C46 77.1(10) . . . . ? 
C44 C43 C47 C51 -166.4(9) . . . . ? 
C42 C43 C47 C51 77.8(12) . . . . ? 
C50 C43 C47 C51 -49.1(11) . . . . ? 
C46 C47 C51 C52 52.0(13) . . . . ? 
C43 C47 C51 C52 172.5(9) . . . . ? 
C46 C47 C51 C57 176.4(12) . . . . ? 
C43 C47 C51 C57 -63.1(14) . . . . ? 
C47 C51 C52 C53 -174.3(11) . . . . ? 
C57 C51 C52 C53 60.2(18) . . . . ? 
C51 C52 C53 C54 169.1(11) . . . . ? 
C52 C53 C54 C55 -76.0(16) . . . . ? 
C52 C53 C54 C58 156.2(11) . . . . ? 
C58 C54 C55 C56 -68(3) . . . . ? 
C53 C54 C55 C56 165(2) . . . . ? 
C55 C54 C58 C59 165.8(17) . . . . ? 
C53 C54 C58 C59 -70.6(16) . . . . ? 
C55 C54 C58 C60 -69(2) . . . . ? 
C53 C54 C58 C60 55(2) . . . . ? 
  
loop_ 
 _geom_hbond_atom_site_label_D 
 _geom_hbond_atom_site_label_H 
 _geom_hbond_atom_site_label_A 
 _geom_hbond_distance_DH 
 _geom_hbond_distance_HA 
 _geom_hbond_distance_DA 
 _geom_hbond_angle_DHA 
 _geom_hbond_site_symmetry_A 
O4 H4A O3  0.83 2.03 2.732(7) 142.2 1_656 
O1 H1 O2  0.83 2.13 2.764(7) 133.4 1_656 
O2 H2 O1  0.83 1.96 2.764(7) 164.4 1_454 
O3 H3 O4  0.83 2.17 2.732(7) 124.8 1_454 
  
_refine_diff_density_max    0.221 
_refine_diff_density_min   -0.222 
_refine_diff_density_rms    0.043 
  
_shelx_res_file 
; 
  
    LJHNo1R2.res created by SHELXL-2014/7 
  
TITL LJHNo1R2 in P2(1) 
CELL  1.54178   7.6741  46.6480   8.1389   90.000  109.038   90.000 
ZERR    4.000   0.0010   0.0062   0.0010    0.000    0.006    0.000 
LATT -1 
SYMM -X, 1/2+Y, -Z 
SFAC C  H  O 
UNIT 120 200 8 
L.S. 4 
ACTA 
BOND $H 
FMAP 2 
PLAN 20 
LIST 6 
CONF 
EQIV $1 1+x, y, 1+z 
EQIV $2 -1+x, y, -1+z 
HTAB O4 O3_$1 
HTAB O1 O2_$1 
HTAB O2 O1_$2 
HTAB O3 O4_$2 
SIZE 0.012 0.035 0.495 
TEMP -50.000 
WGHT    0.083000    0.590900 
FVAR       1.00271 
C1    1    0.632804    0.432906    1.249706    11.00000    0.04553    0.16759 = 
         0.06927   -0.00367    0.02099    0.00574 
C2    1    0.831217    0.443587    1.283957    11.00000    0.04992    0.16933 = 
         0.08649   -0.02306    0.02387   -0.00661 
AFIX  23 
H2A   2    0.903467    0.428168    1.255759    11.00000   -1.20000 
H2B   2    0.828739    0.459688    1.205883    11.00000   -1.20000 
AFIX   0 
C3    1    0.927672    0.453207    1.471108    11.00000    0.04482    0.19127 = 
         0.09149   -0.01475    0.01979    0.01746 
AFIX  23 
H3A   2    0.947389    0.436516    1.548151    11.00000   -1.20000 
H3B   2    1.048702    0.461179    1.480523    11.00000   -1.20000 
AFIX   0 
C4    1    0.819186    0.475140    1.529221    11.00000    0.05097    0.18984 = 
         0.06610   -0.01193    0.01397    0.01208 
AFIX  13 
H4    2    0.812345    0.492508    1.457485    11.00000   -1.20000 
AFIX   0 
C5    1    0.625341    0.465216    1.500903    11.00000    0.05220    0.16453 = 
         0.05862    0.00585    0.01603    0.01264 
C6    1    0.525274    0.456250    1.311744    11.00000    0.05057    0.15034 = 
         0.06185    0.00485    0.02159    0.01655 
AFIX  13 
H6    2    0.524096    0.473397    1.239717    11.00000   -1.20000 
AFIX   0 
C7    1    0.323332    0.447868    1.275202    11.00000    0.05424    0.17639 = 
         0.06995    0.00516    0.02616    0.01234 
AFIX  23 
H7A   2    0.259241    0.463279    1.314084    11.00000   -1.20000 
H7B   2    0.316910    0.430521    1.340904    11.00000   -1.20000 
AFIX   0 
C8    1    0.227046    0.442371    1.080045    11.00000    0.05058    0.17713 = 
         0.08062   -0.01143    0.02683    0.00142 
AFIX  13 
H8    2    0.100635    0.435229    1.061783    11.00000   -1.20000 
AFIX   0 
O1    3    0.913913    0.482888    1.708341    11.00000    0.05815    0.22460 = 
         0.06607   -0.00866    0.00008    0.03421 
AFIX 147 
H1    2    0.998195    0.471260    1.751996    11.00000   -1.50000 
AFIX   0 
C9    1    0.331478    0.420460    1.008718    11.00000    0.04361    0.15181 = 
         0.08334    0.00377    0.02621    0.00260 
O2    3    0.216681    0.469691    0.993218    11.00000    0.06030    0.17383 = 
         0.06536   -0.00481   -0.00400    0.01973 
AFIX 147 
H2    2    0.116714    0.470932    0.913379    11.00000   -1.50000 
AFIX   0 
C10   1    0.535340    0.428495    1.050623    11.00000    0.04994    0.15461 = 
         0.08095   -0.01129    0.02873    0.00055 
AFIX  13 
H10   2    0.537774    0.447288    0.994896    11.00000   -1.20000 
AFIX   0 
C11   1    0.636683    0.407384    0.969748    11.00000    0.05537    0.16575 = 
         0.12026   -0.03805    0.04085   -0.01357 
AFIX  23 
H11A  2    0.694741    0.392627    1.055916    11.00000   -1.20000 
H11B  2    0.735104    0.417670    0.942334    11.00000   -1.20000 
AFIX   0 
C12   1    0.512349    0.392554    0.803037    11.00000    0.07139    0.14412 = 
         0.11907   -0.03582    0.05001   -0.02814 
AFIX  23 
H12A  2    0.464761    0.406966    0.711741    11.00000   -1.20000 
H12B  2    0.585983    0.378800    0.762624    11.00000   -1.20000 
AFIX   0 
C13   1    0.350800    0.376918    0.833552    11.00000    0.06019    0.13384 = 
         0.13081   -0.00452    0.04232   -0.01905 
C14   1    0.255024    0.397641    0.919448    11.00000    0.05632    0.13540 = 
         0.10230    0.00096    0.03630   -0.00570 
C15   1    0.050207    0.389847    0.865989    11.00000    0.05339    0.16553 = 
         0.10946    0.01095    0.02943   -0.00863 
AFIX  23 
H15A  2    0.019002    0.382414    0.965521    11.00000   -1.20000 
H15B  2   -0.026846    0.406639    0.819497    11.00000   -1.20000 
AFIX   0 
C16   1    0.022503    0.366986    0.727208    11.00000    0.06496    0.13113 = 
         0.15428    0.00665    0.04047   -0.01282 
AFIX  23 
H16A  2   -0.090931    0.370603    0.630301    11.00000   -1.20000 
H16B  2    0.014055    0.347976    0.775307    11.00000   -1.20000 
AFIX   0 
C17   1    0.191227    0.368690    0.665494    11.00000    0.07300    0.11871 = 
         0.13252   -0.00574    0.03742   -0.02160 
AFIX  13 
H17   2    0.171681    0.385251    0.585430    11.00000   -1.20000 
AFIX   0 
C18   1    0.636425    0.404617    1.349928    11.00000    0.08037    0.15883 = 
         0.10932    0.01544    0.03464    0.01763 
AFIX 137 
H18A  2    0.659179    0.408821    1.471870    11.00000   -1.50000 
H18B  2    0.733668    0.392342    1.338101    11.00000   -1.50000 
H18C  2    0.518698    0.394948    1.302660    11.00000   -1.50000 
AFIX   0 
C19   1    0.546985    0.464777    1.623578    11.00000    0.06624    0.21226 = 
         0.06131    0.01454    0.02697    0.02023 
AFIX  93 
H19A  2    0.613356    0.470930    1.736705    11.00000   -1.20000 
H19B  2    0.424944    0.458313    1.597606    11.00000   -1.20000 
AFIX   0 
C20   1    0.418340    0.350548    0.954020    11.00000    0.07864    0.16988 = 
         0.18217    0.04386    0.04340    0.02210 
AFIX 137 
H20A  2    0.469674    0.336409    0.895357    11.00000   -1.50000 
H20B  2    0.315323    0.342220    0.981453    11.00000   -1.50000 
H20C  2    0.512209    0.356544    1.060498    11.00000   -1.50000 
AFIX   0 
C21   1    0.211999    0.341520    0.560440    11.00000    0.08344    0.12272 = 
         0.17316   -0.03037    0.04696   -0.02710 
AFIX  13 
H21   2    0.228874    0.325018    0.640619    11.00000   -1.20000 
AFIX   0 
C22   1    0.035610    0.336051    0.412613    11.00000    0.10080    0.10412 = 
         0.18521   -0.03518    0.02593   -0.01377 
AFIX  23 
H22A  2    0.015121    0.351926    0.329587    11.00000   -1.20000 
H22B  2   -0.067465    0.335846    0.458735    11.00000   -1.20000 
AFIX   0 
C23   1    0.035375    0.307041    0.313288    11.00000    0.08717    0.10306 = 
         0.21622   -0.05003    0.01783   -0.01974 
AFIX  23 
H23A  2    0.110384    0.309199    0.236982    11.00000   -1.20000 
H23B  2    0.090149    0.291844    0.397431    11.00000   -1.20000 
AFIX   0 
C24   1   -0.162273    0.298567    0.204450    11.00000    0.09568    0.10615 = 
         0.21661   -0.03759    0.01821   -0.01931 
AFIX  13 
H24   2   -0.227833    0.316306    0.151973    11.00000   -1.20000 
AFIX   0 
C25   1   -0.264717    0.285802    0.324727    11.00000    0.09557    0.15096 = 
         0.25445   -0.00300    0.02485   -0.04247 
AFIX  23 
H25A  2   -0.215200    0.266723    0.364323    11.00000   -1.20000 
H25B  2   -0.243100    0.298044    0.427310    11.00000   -1.20000 
AFIX   0 
C26   1   -0.472313    0.283548    0.228988    11.00000    0.12764    0.17795 = 
         0.35930    0.01678    0.08922   -0.00795 
AFIX 137 
H26A  2   -0.515075    0.300891    0.162259    11.00000   -1.50000 
H26B  2   -0.536599    0.281146    0.312808    11.00000   -1.50000 
H26C  2   -0.496724    0.267179    0.151272    11.00000   -1.50000 
AFIX   0 
C27   1    0.382162    0.342511    0.503228    11.00000    0.12536    0.21347 = 
         0.24591   -0.11194    0.11113   -0.07026 
AFIX 137 
H27A  2    0.387292    0.325293    0.438142    11.00000   -1.50000 
H27B  2    0.491852    0.343678    0.604793    11.00000   -1.50000 
H27C  2    0.375686    0.359193    0.430322    11.00000   -1.50000 
AFIX   0 
C28   1   -0.161481    0.278254    0.053251    11.00000    0.08520    0.10726 = 
         0.21673   -0.01149    0.00839   -0.00997 
AFIX  13 
H28   2   -0.290160    0.271501    0.001712    11.00000   -1.20000 
AFIX   0 
C29   1   -0.114945    0.292902   -0.093435    11.00000    0.16603    0.13112 = 
         0.23559   -0.00823    0.08220   -0.00403 
AFIX 137 
H29A  2    0.016772    0.296355   -0.058313    11.00000   -1.50000 
H29B  2   -0.180179    0.311014   -0.120304    11.00000   -1.50000 
H29C  2   -0.151650    0.280708   -0.195552    11.00000   -1.50000 
AFIX   0 
C30   1   -0.043224    0.250713    0.111093    11.00000    0.12352    0.10925 = 
         0.27883   -0.04346   -0.00279    0.00154 
AFIX 137 
H30A  2    0.083671    0.254806    0.120774    11.00000   -1.50000 
H30B  2   -0.090782    0.235707    0.025684    11.00000   -1.50000 
H30C  2   -0.048778    0.244443    0.222910    11.00000   -1.50000 
AFIX   0 
C31   1   -0.438065    0.570017    0.468412    11.00000    0.04722    0.17616 = 
         0.05265    0.01186    0.01523    0.00504 
C32   1   -0.449565    0.563438    0.280014    11.00000    0.07439    0.23539 = 
         0.05722    0.00453    0.02415    0.00334 
AFIX  23 
H32A  2   -0.415685    0.580703    0.228828    11.00000   -1.20000 
H32B  2   -0.359508    0.548490    0.280987    11.00000   -1.20000 
AFIX   0 
C33   1   -0.639835    0.553578    0.165788    11.00000    0.07652    0.22705 = 
         0.05556    0.00076    0.01766    0.01152 
AFIX  23 
H33A  2   -0.728951    0.569159    0.153018    11.00000   -1.20000 
H33B  2   -0.636335    0.548556    0.049987    11.00000   -1.20000 
AFIX   0 
C34   1   -0.698949    0.527811    0.247128    11.00000    0.06044    0.18746 = 
         0.06815   -0.00793    0.01139    0.02242 
AFIX  13 
H34   2   -0.607658    0.512408    0.255693    11.00000   -1.20000 
AFIX   0 
C35   1   -0.696175    0.534692    0.430226    11.00000    0.05719    0.15545 = 
         0.07012   -0.00182    0.01824    0.01831 
C36   1   -0.505363    0.543731    0.546090    11.00000    0.05321    0.15860 = 
         0.05527    0.00659    0.01268    0.01065 
AFIX  13 
H36   2   -0.421050    0.527760    0.544279    11.00000   -1.20000 
AFIX   0 
C37   1   -0.490821    0.548152    0.737246    11.00000    0.05994    0.14894 = 
         0.05891    0.00314    0.01999    0.00143 
AFIX  23 
H37A  2   -0.571395    0.563997    0.745528    11.00000   -1.20000 
H37B  2   -0.532827    0.530790    0.780840    11.00000   -1.20000 
AFIX   0 
C38   1   -0.292875    0.554819    0.849619    11.00000    0.04860    0.16929 = 
         0.04812    0.00433    0.01047   -0.00529 
AFIX  13 
H38   2   -0.292942    0.560386    0.966977    11.00000   -1.20000 
AFIX   0 
C39   1   -0.210851    0.579189    0.775597    11.00000    0.05172    0.15419 = 
         0.05747    0.00452    0.01988    0.00187 
C40   1   -0.231403    0.574602    0.581267    11.00000    0.06130    0.16606 = 
         0.06320   -0.00095    0.02963   -0.00403 
AFIX  13 
H40   2   -0.166532    0.556494    0.575121    11.00000   -1.20000 
AFIX   0 
C41   1   -0.134686    0.598297    0.511694    11.00000    0.08467    0.22406 = 
         0.08151    0.02142    0.04328   -0.01355 
AFIX  23 
H41A  2   -0.094775    0.590313    0.418429    11.00000   -1.20000 
H41B  2   -0.223752    0.613574    0.461280    11.00000   -1.20000 
AFIX   0 
C42   1    0.032024    0.611289    0.649670    11.00000    0.06461    0.20865 = 
         0.09234    0.01131    0.03540   -0.00513 
AFIX  23 
H42A  2    0.087420    0.626127    0.597218    11.00000   -1.20000 
H42B  2    0.124792    0.596409    0.697907    11.00000   -1.20000 
AFIX   0 
C43   1   -0.029085    0.624428    0.795017    11.00000    0.06255    0.16879 = 
         0.08833    0.02318    0.02717    0.00703 
C44   1   -0.126485    0.601593    0.864834    11.00000    0.05330    0.14713 = 
         0.07389    0.02495    0.02436    0.01561 
C45   1   -0.095000    0.607310    1.059329    11.00000    0.05799    0.16669 = 
         0.07182   -0.01845    0.01919    0.00065 
AFIX  23 
H45A  2   -0.209953    0.613142    1.077667    11.00000   -1.20000 
H45B  2   -0.047162    0.590167    1.129050    11.00000   -1.20000 
AFIX   0 
C46   1    0.046184    0.631509    1.106839    11.00000    0.06529    0.15434 = 
         0.09411    0.00099    0.01896    0.01519 
AFIX  23 
H46A  2   -0.014562    0.649880    1.110093    11.00000   -1.20000 
H46B  2    0.137920    0.628035    1.221172    11.00000   -1.20000 
AFIX   0 
C47   1    0.137839    0.631910    0.966518    11.00000    0.05874    0.14921 = 
         0.09721    0.00785    0.01695   -0.00093 
AFIX  13 
H47   2    0.224708    0.615555    0.989506    11.00000   -1.20000 
AFIX   0 
C48   1   -0.551900    0.596821    0.474598    11.00000    0.07299    0.18117 = 
         0.07848    0.03045    0.02211    0.02824 
AFIX 137 
H48A  2   -0.531420    0.611337    0.397536    11.00000   -1.50000 
H48B  2   -0.514489    0.604201    0.592419    11.00000   -1.50000 
H48C  2   -0.681703    0.591858    0.437746    11.00000   -1.50000 
AFIX   0 
O3    3   -0.876368    0.517368    0.137848    11.00000    0.05623    0.20096 = 
         0.07819   -0.01167   -0.00539    0.02998 
AFIX 147 
H3    2   -0.944951    0.531165    0.096508    11.00000   -1.50000 
AFIX   0 
C49   1   -0.844254    0.532542    0.477520    11.00000    0.06094    0.19024 = 
         0.09321   -0.01119    0.02377   -0.00237 
AFIX  93 
H49A  2   -0.956610    0.526571    0.396713    11.00000   -1.20000 
H49B  2   -0.837575    0.536977    0.592079    11.00000   -1.20000 
AFIX   0 
O4    3   -0.186109    0.529379    0.864528    11.00000    0.06717    0.16499 = 
         0.06860    0.00705    0.00124    0.01716 
AFIX 147 
H4A   2   -0.078495    0.532549    0.927112    11.00000   -1.50000 
AFIX   0 
C50   1   -0.149059    0.651317    0.737078    11.00000    0.08392    0.18179 = 
         0.12414    0.04963    0.01912    0.02062 
AFIX 137 
H50A  2   -0.261677    0.646286    0.645021    11.00000   -1.50000 
H50B  2   -0.081953    0.665545    0.694664    11.00000   -1.50000 
H50C  2   -0.179300    0.659096    0.834966    11.00000   -1.50000 
AFIX   0 
C51   1    0.249559    0.659103    0.966247    11.00000    0.07609    0.16441 = 
         0.13842    0.02518    0.01559   -0.00186 
AFIX  13 
H51   2    0.161381    0.675271    0.933532    11.00000   -1.20000 
AFIX   0 
C52   1    0.387884    0.666036    1.143385    11.00000    0.08342    0.13586 = 
         0.14330    0.02004   -0.00078   -0.00039 
AFIX  23 
H52A  2    0.478528    0.650478    1.175659    11.00000   -1.20000 
H52B  2    0.322407    0.666165    1.228564    11.00000   -1.20000 
AFIX   0 
C53   1    0.492364    0.694436    1.158906    11.00000    0.10512    0.11681 = 
         0.22842    0.04575    0.00695   -0.01313 
AFIX  23 
H53A  2    0.403866    0.709706    1.106847    11.00000   -1.20000 
H53B  2    0.577757    0.693021    1.092221    11.00000   -1.20000 
AFIX   0 
C54   1    0.601612    0.702782    1.346938    11.00000    0.06854    0.11115 = 
         0.18854    0.01478   -0.00341   -0.00211 
AFIX  13 
H54   2    0.654476    0.684893    1.408619    11.00000   -1.20000 
AFIX   0 
C55   1    0.462505    0.713771    1.428943    11.00000    0.11095    0.19330 = 
         0.30565   -0.07578    0.04280   -0.01161 
AFIX  23 
H55A  2    0.421127    0.732807    1.381087    11.00000   -1.20000 
H55B  2    0.354911    0.701072    1.393882    11.00000   -1.20000 
AFIX   0 
C56   1    0.526540    0.715831    1.614974    11.00000    0.27642    0.16390 = 
         0.50823    0.00697    0.22723    0.04880 
AFIX 137 
H56A  2    0.578215    0.697577    1.664584    11.00000   -1.50000 
H56B  2    0.424224    0.720736    1.654898    11.00000   -1.50000 
H56C  2    0.620481    0.730572    1.651235    11.00000   -1.50000 
AFIX   0 
C57   1    0.349704    0.657527    0.828523    11.00000    0.17409    0.33810 = 
         0.18894   -0.01728    0.08464   -0.12623 
AFIX 137 
H57A  2    0.431752    0.641109    0.852529    11.00000   -1.50000 
H57B  2    0.420585    0.674911    0.833440    11.00000   -1.50000 
H57C  2    0.259290    0.655577    0.713624    11.00000   -1.50000 
AFIX   0 
C58   1    0.762517    0.722968    1.362394    11.00000    0.08360    0.12878 = 
         0.26228    0.03892    0.02802    0.00399 
AFIX  13 
H58   2    0.811128    0.729195    1.485255    11.00000   -1.20000 
AFIX   0 
C59   1    0.916371    0.708989    1.321160    11.00000    0.10392    0.19760 = 
         0.33448    0.06314    0.07780    0.02782 
AFIX 137 
H59A  2    0.947131    0.691064    1.384450    11.00000   -1.50000 
H59B  2    1.023066    0.721522    1.354678    11.00000   -1.50000 
H59C  2    0.879755    0.705220    1.197328    11.00000   -1.50000 
AFIX   0 
C60   1    0.701910    0.750283    1.251037    11.00000    0.14471    0.13234 = 
         0.35195    0.05896    0.01512   -0.00789 
AFIX 137 
H60A  2    0.798595    0.764595    1.287750    11.00000   -1.50000 
H60B  2    0.590014    0.757764    1.265803    11.00000   -1.50000 
H60C  2    0.679063    0.745642    1.129634    11.00000   -1.50000 
AFIX   0 
HKLF 4 
  
REM  LJHNo1R2 in P2(1) 
REM R1 =  0.0886 for    5322 Fo > 4sig(Fo)  and  0.1567 for all   11015 data 
REM    593 parameters refined using      1 restraints 
  
END 
  
WGHT      0.0830      0.5908 
  
REM Highest difference peak  0.221,  deepest hole -0.222,  1-sigma level  0.043 
Q1    1   0.8670  0.5027  1.7788  11.00000  0.05    0.22 
Q2    1   0.0986  0.5210  0.8396  11.00000  0.05    0.19 
Q3    1  -0.7254  0.5119 -0.0662  11.00000  0.05    0.16 
Q4    1   0.0009  0.5092  0.9130  11.00000  0.05    0.16 
Q5    1   0.3827  0.4942  1.4670  11.00000  0.05    0.16 
Q6    1  -0.5399  0.5251  0.0748  11.00000  0.05    0.15 
Q7    1   0.3029  0.6553  1.2964  11.00000  0.05    0.15 
Q8    1  -0.7343  0.5114  0.7051  11.00000  0.05    0.15 
Q9    1  -0.6186  0.5121  0.1024  11.00000  0.05    0.15 
Q10   1  -0.0369  0.4886  1.0036  11.00000  0.05    0.15 
Q11   1   0.6583  0.3496  1.3198  11.00000  0.05    0.14 
Q12   1  -0.8687  0.4993  0.5839  11.00000  0.05    0.14 
Q13   1  -0.6434  0.5100  0.9167  11.00000  0.05    0.14 
Q14   1   0.7668  0.5051  1.6543  11.00000  0.05    0.14 
Q15   1  -0.0121  0.3074  0.6257  11.00000  0.05    0.14 
Q16   1   0.9379  0.4338  1.2060  11.00000  0.05    0.14 
Q17   1  -0.8377  0.4981  0.0709  11.00000  0.05    0.13 
Q18   1  -0.0206  0.5649  1.0053  11.00000  0.05    0.13 
Q19   1   0.0336  0.5611  0.9290  11.00000  0.05    0.13 
Q20   1   0.8824  0.4126  1.5602  11.00000  0.05    0.13 
; 
_shelx_res_checksum   60385 
  
_shelx_hkl_file 
; 
   1   0   0  495.75   90.39 
   1   0   0  474.85   90.69 
   1   0   0  468.75   90.49 
   2   0   0  702.03  132.69 
   3   0   0 1560.54  294.57 
   4   0   0    7.00    3.40 
   4   0   0    0.20    2.60 
  -5   0   0   -1.10    3.50 
   5   0   0   -2.40    4.80 
   5   0   0    3.00    4.40 
   6   0   0  120.69   24.30 
  -6   0   0  113.49   24.70 
   6   0   0   94.09   29.00 
   7   0   0   66.59   22.00 
   7   0   0   68.09   15.40 
   7   0   0   57.99   20.40 
   8   0   0    3.20    7.50 
   8   0   0   -4.30    6.10 
   8   0   0   -0.10    7.20 
   8   0   0    6.90    3.20 
   8   0   0   -3.20    3.20 
   9   0   0   -0.30    3.70 
   1  -1   0  420.96   81.69 
  -1  -1   0  436.16   81.59 
   1  -1   0  450.75   81.89 
   1   1   0  416.16   81.89 
   1   1   0  442.76   81.59 
   2  -1   0  861.41  158.38 
   2   1   0  815.72  158.38 
   3  -1   0 1274.27  240.88 
   3   1   0 1275.97  240.88 
   4  -1   0  797.92  150.28 
   4  -1   0  783.42  149.69 
  -4  -1   0  748.93  149.99 
   4   1   0  781.52  149.69 
   4   1   0  842.32  150.38 
  -5  -1   0   78.59   15.80 
   5  -1   0   61.99   15.20 
   5  -1   0   85.69   16.30 
  -5   1   0   64.09   15.50 
   5   1   0   63.59   16.20 
   6  -1   0   89.99   18.40 
   6  -1   0   78.39   25.90 
  -6  -1   0   75.39   18.50 
  -6   1   0   75.19   18.60 
   6   1   0   76.39   25.80 
   6   1   0   77.99   18.50 
   7  -1   0    4.90    3.10 
   7  -1   0    3.70   11.30 
   7  -1   0    5.20   10.60 
   7  -1   0    5.10    5.70 
   7   1   0    6.30   11.70 
   7   1   0    3.80   10.70 
   7   1   0    3.70    5.50 
   8  -1   0   10.20    8.00 
   8  -1   0   17.60    9.10 
   8  -1   0    2.50    7.50 
   8   1   0   27.80   10.00 
   8   1   0    6.10    6.50 
   9  -1   0    2.10    4.00 
   9   1   0    2.20    4.10 
   1  -2   0 1004.50  185.98 
   1  -2   0  970.90  186.08 
  -1  -2   0  989.40  185.98 
   1   2   0 1029.50  185.98 
   1   2   0  946.31  186.18 
   2  -2   0  811.62  153.88 
   2   2   0  781.72  153.88 
   2   2   0  846.32  153.28 
   3  -2   0 1405.26  268.47 
   3   2   0 1437.66  268.47 
   4  -2   0   85.79   17.30 
   4  -2   0   81.99   18.00 
  -4  -2   0   86.79   17.90 
   4   2   0   87.19   17.50 
   4   2   0   83.39   18.00 
   5  -2   0  172.98   34.50 
  -5  -2   0  173.98   34.30 
   5  -2   0  158.38   34.90 
   5   2   0  193.38   34.80 
  -5   2   0  151.88   33.90 
   6  -2   0   89.19   21.80 
   6  -2   0   80.49   28.80 
  -6  -2   0  132.19   23.20 
   6   2   0   92.29   22.60 
  -6   2   0  113.89   23.00 
   6   2   0   80.19   28.30 
   7  -2   0   92.59   26.80 
   8  -2   0   17.90    8.50 
   8  -2   0    3.40    7.20 
   8  -2   0   -2.30    2.90 
   8  -2   0    1.70    7.10 
   8   2   0    6.00    7.60 
   8   2   0   -0.90    6.50 
   8   2   0   -1.90    2.20 
   9  -2   0    0.90    3.90 
   9   2   0    0.30    3.90 
   0  -3   0    0.10    0.30 
   0   3   0   -0.10    0.40 
   1  -3   0 1586.94  295.57 
   1  -3   0 1632.24  295.57 
  -1  -3   0 1480.25  295.77 
  -1  -3   0 1575.54  295.57 
   1   3   0 1509.15  295.77 
   1   3   0 1670.13  295.57 
  -1   3   0 1539.35  295.57 
   2  -3   0 3378.66  614.74 
   2  -3   0 3217.08  614.34 
  -2  -3   0 3177.78  614.14 
   2   3   0 3468.65  614.14 
   2   3   0 3078.99  614.64 
  -3  -3   0 2161.88  428.96 
   3  -3   0 2354.36  429.16 
   3   3   0 2312.07  429.06 
   4  -3   0  128.79   25.70 
  -4  -3   0  121.49   25.40 
   4  -3   0  126.59   24.90 
   4   3   0  119.59   24.90 
   4   3   0  135.19   25.70 
   5  -3   0  359.86   68.69 
  -5  -3   0  354.86   68.29 
  -5   3   0  338.37   68.19 
   5   3   0  353.76   68.59 
  -6  -3   0  181.88   33.70 
   6  -3   0  171.18   33.20 
   6  -3   0  134.89   40.80 
   6   3   0  159.98   33.90 
   6   3   0  147.49   32.40 
  -6   3   0  165.18   33.60 
   7  -3   0   52.79   20.80 
   7  -3   0   47.40   17.30 
   7  -3   0   47.10   11.30 
   7  -3   0   60.89   20.00 
   7   3   0   23.40   15.50 
   7   3   0   31.20   10.40 
   7   3   0   46.00   17.70 
   8  -3   0    3.50    7.20 
   8  -3   0    1.70    7.90 
   8  -3   0    3.70    7.10 
   8   3   0   -0.50    2.20 
   8   3   0    1.40    8.70 
   8   3   0   -5.90    5.60 
   9  -3   0    3.30    4.10 
   9   3   0    3.80    4.00 
   0  -4   0  690.23  128.99 
   0  -4   0  671.53  128.99 
   0   4   0  693.23  128.99 
   1  -4   0 3163.88  565.44 
  -1  -4   0 2937.41  565.44 
   1  -4   0 3249.18  565.54 
  -1  -4   0 2757.72  565.64 
   1   4   0 3191.68  565.54 
  -1   4   0 2864.91  565.44 
   1   4   0 2875.21  565.64 
  -2  -4   0  718.23  144.99 
   2  -4   0  776.62  144.79 
  -2  -4   0  746.83  144.59 
   2  -4   0  796.32  145.09 
   2   4   0  803.22  144.59 
   2   4   0  763.22  144.99 
   3  -4   0 1747.83  315.27 
  -3  -4   0 1578.84  315.07 
   3   4   0 1685.43  315.17 
   4  -4   0  111.19   22.00 
  -4  -4   0  112.49   22.40 
   4  -4   0  104.89   22.60 
   4   4   0  107.79   22.30 
   4   4   0  112.49   22.60 
  -5  -4   0  165.48   29.10 
   5  -4   0  158.48   29.50 
   5   4   0  116.49   27.20 
   5   4   0  160.98   29.50 
   5   4   0  153.88   28.40 
   6  -4   0   12.60   17.10 
   6   4   0   16.70    8.50 
  -6   4   0   11.50    7.40 
   7  -4   0  112.19   33.60 
   7  -4   0  141.09   38.30 
   7  -4   0  159.68   28.90 
   7   4   0  149.59   28.50 
   7   4   0  125.19   32.80 
   7   4   0  146.19   36.20 
   8  -4   0    9.30    8.60 
   8  -4   0   17.00    9.00 
   8  -4   0   13.40    8.70 
   8  -4   0   10.70   14.60 
   8   4   0   11.40    8.00 
   8   4   0    9.90    8.30 
   9  -4   0    7.10    4.30 
   9   4   0    4.50    4.30 
   0  -5   0    0.60    0.60 
   0  -5   0    0.40    0.70 
   0   5   0   -0.60    0.60 
   1  -5   0  508.75   88.99 
  -1  -5   0  441.96   89.19 
   1  -5   0  492.95   88.99 
  -1  -5   0  470.05   88.99 
   1   5   0  440.56   89.19 
  -1   5   0  457.15   88.99 
   1   5   0  493.35   89.09 
   2  -5   0  660.73  125.29 
  -2  -5   0  630.44  125.89 
   2  -5   0  677.03  125.59 
  -2  -5   0  688.53  125.59 
   2   5   0  711.63  125.49 
   2   5   0  621.84  125.89 
  -3  -5   0 2772.62  541.85 
   3  -5   0 2993.40  542.05 
   3   5   0 2863.51  541.95 
   4  -5   0    4.20    3.20 
   4  -5   0    3.50    3.70 
  -4  -5   0    3.80    3.40 
   4   5   0    4.00    3.60 
   5  -5   0  102.29   21.10 
  -5  -5   0  109.29   20.90 
   5   5   0  105.09   20.10 
   5   5   0  120.49   21.80 
   5   5   0   83.29   18.90 
  -6  -5   0   47.20   11.60 
   6  -5   0   36.10   10.90 
   6  -5   0   32.40   17.50 
   6   5   0   27.50    8.30 
   6   5   0   30.70   10.90 
  -6   5   0   48.40   11.60 
   6   5   0   33.60   24.80 
   7  -5   0   74.99   23.70 
   7  -5   0   63.39   21.70 
   7  -5   0   66.29   14.20 
   7  -5   0   47.90   19.10 
   7   5   0   54.49   13.50 
   7   5   0   61.79   21.20 
   7   5   0   38.30   18.90 
   8  -5   0    8.20    7.60 
   8  -5   0   16.00    3.40 
   8  -5   0    8.00    9.10 
   8  -5   0   14.60    7.90 
   8   5   0   -1.40   12.60 
   8   5   0    2.90    7.20 
   8   5   0    2.80    2.50 
   8   5   0   17.40   13.20 
   9  -5   0   10.20    5.00 
   9   5   0    9.70    5.20 
   0  -6   0 2599.34  489.35 
   0  -6   0 2548.05  489.35 
   0   6   0 2656.23  489.35 
  -2  -6   0    6.00    2.80 
  -2  -6   0    8.70    2.10 
   2  -6   0    7.70    2.20 
   2  -6   0    8.10    1.70 
   2   6   0    3.70    2.40 
   2   6   0    7.40    2.00 
  -3  -6   0  230.78   51.49 
   3   6   0  262.07   50.39 
   3   6   0  275.27   49.50 
   4  -6   0  211.28   41.40 
  -4  -6   0  195.48   40.10 
   4  -6   0  222.68   40.70 
   4   6   0  196.48   40.40 
   4   6   0  204.78   40.00 
   5  -6   0   73.39   14.00 
  -5  -6   0   76.49   15.20 
   5  -6   0   51.19   14.50 
   5   6   0   62.49   15.10 
   5   6   0   59.49   13.20 
   5   6   0   72.89   14.30 
   6  -6   0   23.50    8.80 
  -6  -6   0   19.60    8.80 
   6  -6   0   30.30   20.70 
   6  -6   0   15.10   15.20 
   6   6   0   18.60    9.30 
  -6   6   0   24.20    8.80 
   6   6   0   29.70    7.30 
   6   6   0   22.80   15.80 
   7  -6   0   23.90   16.30 
   7  -6   0   24.20   17.00 
   7  -6   0   23.00    4.50 
   7  -6   0    8.00   11.30 
   7  -6   0   17.50    7.90 
   7   6   0    5.50   11.30 
   7   6   0   27.30   13.20 
   7   6   0   12.40    6.90 
   8  -6   0   -5.90    7.20 
   8  -6   0    4.30    7.50 
   8  -6   0    1.90    7.70 
   8  -6   0    5.00    6.60 
   8   6   0    3.30    1.80 
   8   6   0   -3.00    9.40 
   8   6   0   -0.80    6.90 
   9  -6   0   15.80    5.60 
   9   6   0    6.40    3.50 
   0  -7   0   -0.80    0.90 
   0  -7   0    0.90    0.90 
   0   7   0   -0.60    0.90 
  -2  -7   0  333.07   63.69 
   2  -7   0  341.77   63.39 
   2  -7   0  347.27   63.19 
  -2  -7   0  329.27   63.39 
   2   7   0  321.77   63.69 
  -3  -7   0  526.45  108.99 
  -3  -7   0  582.44  110.19 
   3   7   0  619.44  109.09 
   3   7   0  587.64  109.79 
   4  -7   0  438.36   82.49 
   4  -7   0  380.96   82.99 
  -4  -7   0  436.46   82.19 
   4   7   0  446.86   82.39 
   4   7   0  430.56   81.99 
  -5  -7   0  119.29   24.50 
   5  -7   0  113.89   25.00 
   5  -7   0  112.19   23.50 
   5   7   0  115.59   25.10 
   5   7   0  120.49   23.70 
   6  -7   0   70.69   29.90 
  -6  -7   0  109.69   25.10 
   6  -7   0  119.59   24.80 
   6  -7   0  149.09   30.60 
   6   7   0  124.69   25.70 
   6   7   0  101.09   23.20 
   6   7   0   88.89   28.30 
   6   7   0  129.89   22.70 
  -6   7   0  108.79   24.70 
   6   7   0  112.99   21.70 
   7  -7   0   11.30   11.90 
   8  -7   0    5.20    7.60 
   8  -7   0    5.00    8.60 
   8  -7   0    0.80    6.40 
   8  -7   0    1.20    7.80 
   8   7   0    0.30    6.40 
   8   7   0   -2.20    7.40 
   9  -7   0    1.10    3.80 
   9   7   0    2.30    3.60 
   0  -8   0 2111.19  407.46 
   0  -8   0 2134.79  407.46 
   0   8   0 2250.37  407.46 
  -1  -8   0 9707.53 1775.82 
   1   8   0 9174.18 1775.72 
   2  -8   0 1829.42  345.87 
   2  -8   0 1849.61  345.67 
  -2  -8   0 1827.22  345.97 
   2   8   0 1746.03  345.97 
   2   8   0 1926.51  345.67 
  -3  -8   0  383.26   76.49 
   3  -8   0  412.66   76.79 
   3   8   0  396.66   76.49 
   3   8   0  409.36   75.79 
   4  -8   0   75.09   15.20 
   4  -8   0   69.49   14.10 
  -4  -8   0   59.49   14.80 
   4   8   0   62.89   14.60 
   4   8   0   75.59   15.00 
   5  -8   0  281.67   58.39 
   5  -8   0  288.77   57.09 
  -5  -8   0  297.17   57.89 
   5   8   0  319.87   58.49 
   5   8   0  298.07   57.39 
   6  -8   0  232.58   44.90 
   6   8   0  148.69   32.70 
   6   8   0  169.78   40.00 
   6   8   0  197.28   33.70 
   7  -8   0   62.39   21.90 
   7  -8   0   39.00   16.50 
   7  -8   0   56.99   20.80 
   7  -8   0   35.20   10.60 
   7   8   0   44.20   10.90 
   7   8   0   28.60   15.10 
   7   8   0   36.20   16.80 
   8  -8   0    4.20    8.60 
   8  -8   0   19.90    4.70 
   8  -8   0   11.10    9.50 
   8  -8   0   15.20    8.60 
   8  -8   0   16.90    8.40 
   8   8   0   19.00   10.50 
   8   8   0   14.40    9.30 
   8   8   0   19.20    3.80 
   9  -8   0   28.80    7.70 
   9   8   0   21.60    6.80 
   0  -9   0    0.60    1.30 
   0  -9   0    0.20    1.20 
   0   9   0    0.40    1.60 
   1  -9   0 3557.34  638.04 
   1  -9   0 3629.64  637.94 
  -1  -9   0 3200.58  638.14 
   1   9   0 3575.94  638.14 
   1   9   0 2993.30  638.04 
   2  -9   0  781.72  148.49 
  -2  -9   0  763.32  148.89 
   2  -9   0  796.52  148.59 
   2   9   0  830.52  148.59 
   2   9   0  766.72  148.89 
  -3  -9   0  855.91  167.08 
   3  -9   0  914.71  167.38 
   3   9   0  919.31  166.58 
   3   9   0  840.92  167.18 
   4  -9   0  259.17   51.39 
  -4  -9   0  276.37   51.89 
   4  -9   0  262.67   52.19 
   4   9   0  277.57   51.89 
   4   9   0  261.07   51.79 
   5  -9   0  134.39   26.50 
  -5  -9   0  115.29   27.00 
   5  -9   0  144.39   27.80 
   5   9   0  127.29   26.80 
   5   9   0  148.89   28.30 
   6  -9   0  175.68   38.00 
  -6  -9   0  139.29   30.00 
   6  -9   0  191.78   31.30 
   6   9   0  131.29   34.40 
   6   9   0  150.58   34.50 
   6   9   0  124.69   28.20 
  -6   9   0  151.28   31.50 
   6   9   0  148.89   29.00 
   7  -9   0   82.09   26.10 
   7  -9   0   93.99   16.60 
   7  -9   0   58.09   17.80 
   7  -9   0   61.29   22.30 
   7  -9   0   78.89   22.60 
   7   9   0   47.90   20.30 
   7   9   0   78.09   25.00 
   7   9   0   58.49   15.30 
   8  -9   0    8.60    2.40 
   8  -9   0    1.10    8.10 
   8  -9   0    4.10    8.30 
   8  -9   0    3.50    7.60 
   8  -9   0   -1.00    5.90 
   8   9   0    4.00    6.60 
   8   9   0   -1.20    7.20 
   9  -9   0    6.40    4.30 
   9   9   0    9.60    4.60 
   0 -10   0 1428.86  274.37 
   0 -10   0 1418.36  274.27 
   0  10   0 1526.05  274.47 
   1 -10   0 2234.78  399.86 
  -1 -10   0 2076.89  400.06 
  -1  10   0 2128.49  400.06 
   1  10   0 1931.41  399.96 
   1  10   0 2256.77  400.06 
   2 -10   0  625.64  117.69 
   2 -10   0  658.53  117.69 
  -2 -10   0  591.84  117.99 
   2  10   0  608.44  117.99 
   2  10   0  676.83  117.79 
  -2  10   0  581.44  117.79 
   3 -10   0  292.17   57.49 
  -3 -10   0  292.37   58.39 
   3 -10   0  324.67   58.79 
   3  10   0  330.27   57.89 
   3  10   0  289.17   58.39 
  -4 -10   0  165.48   33.30 
   4 -10   0  168.48   33.90 
   4 -10   0  169.28   32.90 
   4  10   0  180.88   33.60 
   4  10   0  157.58   33.20 
   5 -10   0  130.09   27.90 
  -5 -10   0  135.09   26.80 
   5 -10   0  126.79   25.90 
   5  10   0  119.79   27.30 
   5  10   0  134.09   26.40 
   6 -10   0  140.59   41.10 
   6 -10   0  100.99   36.50 
   6  10   0  107.69   31.10 
   6  10   0  162.08   32.10 
   6  10   0   95.89   22.30 
   6  10   0  132.49   23.20 
   7 -10   0   13.00   13.30 
   7 -10   0    5.70   14.70 
   7 -10   0   15.60    6.90 
   7 -10   0   30.30   14.90 
   7 -10   0   31.00    7.40 
   7  10   0    6.40   11.60 
   7  10   0   20.90   13.50 
   7  10   0   10.40    6.10 
   8 -10   0   11.30    3.30 
   8 -10   0    1.60    7.10 
   8 -10   0   -0.80    7.90 
   8 -10   0   27.80    9.90 
   8 -10   0   16.80    9.30 
   8  10   0    7.10    7.30 
   8  10   0   16.40    9.20 
   9 -10   0    7.40    4.00 
   9  10   0    3.90    4.10 
   0 -11   0    1.40    1.60 
   0 -11   0    3.70    1.90 
   0  11   0    1.80    2.30 
  -1 -11   0 2570.54  498.45 
   1 -11   0 2646.64  498.15 
  -1  11   0 2619.34  498.35 
   1  11   0 2757.02  498.45 
   2 -11   0   60.49   10.90 
  -2 -11   0   59.29   11.30 
  -2  11   0   47.50   10.80 
   2  11   0   55.39   11.30 
   3 -11   0    4.70    3.50 
  -3 -11   0    5.20    3.60 
   3 -11   0    8.60    2.20 
   3  11   0    4.60    2.20 
   3  11   0   -0.50    2.60 
   4 -11   0  107.29   22.30 
  -4 -11   0  118.69   23.30 
   4 -11   0  105.09   23.10 
   4  11   0  114.59   22.80 
   4  11   0  109.49   22.70 
  -5 -11   0  193.88   40.00 
   5 -11   0  206.78   39.30 
   5 -11   0  193.48   40.80 
   5  11   0  215.48   39.90 
   5  11   0  194.68   40.70 
   6 -11   0  218.08   51.29 
   6 -11   0  312.17   64.59 
  -6 -11   0  289.57   48.30 
   6 -11   0  214.78   45.70 
   6  11   0  249.58   46.90 
   6  11   0  208.58   44.40 
   6  11   0  154.18   57.89 
   7 -11   0   38.10   15.90 
   7 -11   0   30.60    9.10 
   7 -11   0   34.50   13.60 
   7 -11   0   30.70   17.50 
   7 -11   0   37.20    9.80 
   7  11   0   13.90   13.70 
   7  11   0   15.00   13.10 
   7  11   0   28.90    8.90 
   8 -11   0    3.80    7.00 
   8 -11   0    1.80    8.40 
   8 -11   0    3.40    8.00 
   8 -11   0   -4.00    4.40 
   8 -11   0    0.80    6.50 
   8 -11   0    6.40    2.30 
   8  11   0    7.30    8.60 
   8  11   0    2.50    7.20 
   0 -12   0 8460.15 1591.34 
  -1 -12   0  367.26   68.99 
   1 -12   0  383.86   68.69 
   1  12   0  342.87   68.79 
  -1  12   0  363.16   68.99 
  -2 -12   0  896.01  164.48 
   2 -12   0  916.71  164.08 
   2  12   0  831.32  164.38 
  -2  12   0  795.92  164.08 
   2  12   0  917.01  164.28 
  -3 -12   0  860.31  168.48 
   3 -12   0  947.81  168.88 
   3 -12   0  873.61  168.18 
   3 -12   0  865.11  168.08 
   3  12   0  858.41  168.48 
   3  12   0  938.01  168.08 
   4 -12   0  320.87   61.49 
  -4 -12   0  356.36   64.49 
   4 -12   0  321.27   62.49 
   4  12   0  308.07   61.89 
   4  12   0  313.47   61.89 
  -5 -12   0   52.59   13.50 
   5 -12   0   60.19   12.90 
   5 -12   0   58.29   14.40 
   5  12   0   61.79   13.10 
   5  12   0   51.79   13.70 
   6 -12   0   71.99   13.80 
   6  12   0   75.39   31.50 
   7 -12   0   34.30   16.10 
   7 -12   0   32.20    8.70 
   7 -12   0   19.00    8.10 
   7 -12   0   28.70   22.70 
   7 -12   0   19.20   12.80 
   7  12   0   27.20    7.80 
   7  12   0    7.50    9.60 
   7  12   0   10.40   12.30 
   8 -12   0   -0.90    7.70 
   8 -12   0    3.00    7.90 
   8 -12   0    2.60    5.90 
   8 -12   0    5.60    2.20 
   8 -12   0   -2.10    4.50 
   8 -12   0   -0.50    8.00 
   8  12   0    2.30    7.50 
   8  12   0    7.50   10.60 
   1 -13   0  217.98   41.80 
  -1 -13   0  219.48   42.10 
  -1  13   0  228.58   42.30 
   1  13   0  217.08   41.90 
   1  13   0  224.58   42.20 
  -2 -13   0 1564.74  288.67 
   2 -13   0 1573.94  288.27 
  -2  13   0 1415.26  288.27 
   2  13   0 1464.35  288.47 
   2  13   0 1640.24  288.57 
   3 -13   0  439.46   81.99 
   3 -13   0  420.66   81.29 
  -3 -13   0  434.76   81.69 
   3  13   0  430.66   81.19 
   3  13   0  415.26   81.59 
  -4 -13   0   61.39   13.40 
   4 -13   0   68.79   13.20 
   4 -13   0   55.09   14.00 
   4  13   0   65.89   13.90 
   4  13   0   51.69   13.30 
  -5 -13   0   15.90    8.90 
   5 -13   0   31.20    7.70 
   5 -13   0   32.90    9.40 
   5  13   0   46.00    9.70 
   5  13   0   20.20    7.40 
   6 -13   0   -0.10    2.30 
   6 -13   0   -0.80   17.90 
   6 -13   0    6.30   13.10 
   6 -13   0    4.90    6.40 
  -6 -13   0  -10.90    5.40 
   6 -13   0    4.20    6.10 
   6 -13   0    2.40   11.80 
   6  13   0   -2.80    6.60 
   6  13   0    6.40   10.70 
   6  13   0   -1.70    5.20 
   7 -13   0   -3.80   14.40 
   7 -13   0   16.50    6.30 
   7 -13   0    1.50    2.00 
   7 -13   0    4.90   10.80 
   7 -13   0   16.20    6.10 
   7 -13   0   12.40   12.50 
   7 -13   0    8.20   10.60 
   7  13   0   23.20    6.40 
   7  13   0    3.00   10.40 
   7  13   0    6.40   10.90 
   8 -13   0    0.70    6.90 
   8 -13   0    0.30    7.20 
   8 -13   0    4.20    1.90 
   8 -13   0   -3.30    6.70 
   8  13   0    2.50    6.30 
   8  13   0   -2.50   12.40 
   0 -14   0  438.66   87.49 
   0 -14   0  459.95   87.59 
   0  14   0  495.65   87.79 
  -1 -14   0 1273.97  251.87 
   1 -14   0 1313.77  251.67 
   1  14   0 1397.26  252.07 
   1  14   0 1368.26  251.77 
  -1  14   0 1333.17  251.97 
   2 -14   0  960.60  180.58 
  -2 -14   0  960.20  180.98 
   2  14   0  920.91  180.88 
   2  14   0  993.50  180.88 
   3 -14   0  190.68   36.70 
  -3 -14   0  199.38   37.10 
   3 -14   0  186.68   37.40 
   3 -14   0  178.98   37.20 
   3  14   0  193.68   37.10 
   3  14   0  190.18   37.30 
  -4 -14   0   47.10    9.60 
   4 -14   0   34.10    9.70 
   4 -14   0   43.30    8.80 
   4  14   0   27.40    8.70 
   4  14   0   30.00    8.80 
  -5 -14   0   98.59   23.10 
   5 -14   0   63.39   18.90 
   5 -14   0   72.79   17.70 
   5  14   0   99.89   18.50 
   5  14   0  103.79   19.60 
   6 -14   0   53.69   21.30 
   6 -14   0   28.20    9.40 
   6 -14   0   47.50   10.40 
   6 -14   0   17.60   16.80 
   6 -14   0   26.70   17.90 
   6  14   0   26.60   14.60 
   6  14   0   52.09   11.80 
   6  14   0   14.50    8.40 
   7 -14   0    3.80   12.00 
   7 -14   0  -10.20   13.60 
   7 -14   0   22.30    6.70 
   7 -14   0   21.90   13.90 
   7 -14   0   11.50    6.60 
   7 -14   0   13.80    8.40 
   7  14   0    4.80    9.50 
   7  14   0    8.90    5.50 
   7  14   0   11.40   11.40 
   8 -14   0   -6.40    4.00 
   8 -14   0    5.20    8.20 
   8 -14   0    9.60    8.30 
   8 -14   0    3.80    2.10 
   8 -14   0   -2.70    7.10 
   8 -14   0   -3.80    7.70 
   8  14   0    6.70    6.80 
   8  14   0    5.10    7.70 
   0 -15   0    1.70    1.50 
   0 -15   0    0.80    1.30 
   0  15   0   -0.20    1.80 
   1 -15   0  726.53  145.39 
  -1 -15   0  732.83  145.69 
   1  15   0  779.72  145.89 
  -1  15   0  738.63  145.79 
   1  15   0  879.71  145.59 
   2 -15   0  450.15   81.19 
  -2 -15   0  456.05   81.59 
   2  15   0  409.26   81.39 
  -2  15   0  403.16   81.29 
   3 -15   0  129.29   24.60 
   3 -15   0  115.39   23.90 
   3 -15   0  111.49   23.50 
   3  15   0  133.29   23.70 
   3  15   0  123.99   24.50 
   3  15   0  113.89   23.90 
   4 -15   0  262.97   49.99 
  -4 -15   0  246.98   49.30 
   4 -15   0  258.67   49.10 
   4  15   0  239.98   49.50 
   4  15   0  260.07   49.50 
   5 -15   0  161.18   34.40 
  -5 -15   0  169.28   33.50 
   5 -15   0  168.18   33.00 
   5  15   0  159.48   33.20 
   5  15   0  168.08   34.10 
   6 -15   0   73.79   14.60 
  -6 -15   0   79.89   17.80 
   6 -15   0   27.10   18.10 
   6 -15   0  104.49   25.50 
   6 -15   0   53.59   13.30 
   6  15   0   55.89   12.10 
   6  15   0   33.80   12.10 
   6  15   0   41.30   17.30 
   6  15   0   79.79   16.40 
   7 -15   0    1.70   12.60 
   7 -15   0    0.70    5.30 
   7 -15   0   -2.60    2.30 
   7 -15   0   -0.70    1.70 
   7 -15   0   -2.80    9.70 
   7 -15   0    0.40    4.60 
   7 -15   0   -2.00    8.80 
   7 -15   0   -5.30    7.50 
   7  15   0   -3.20    9.70 
   7  15   0   -3.10    4.00 
   7  15   0   -3.20   11.30 
   8 -15   0    0.80    7.70 
   8 -15   0    3.50    2.10 
   8 -15   0    0.20    4.40 
   8 -15   0    2.40    7.00 
   8 -15   0   15.20    8.00 
   8  15   0    2.80    6.70 
   8  15   0    2.20    6.10 
   0 -16   0 4375.76  825.72 
   0 -16   0 4250.07  825.52 
   0  16   0 4539.25  825.82 
   1 -16   0  701.03  135.59 
  -1 -16   0  727.33  135.99 
  -1  16   0  704.03  135.99 
   1  16   0  759.02  137.09 
   2 -16   0  613.54  112.59 
  -2 -16   0  615.14  113.09 
  -2  16   0  563.64  112.79 
   2  16   0  576.34  112.79 
   2  16   0  616.04  112.99 
   3 -16   0  715.73  143.19 
  -3 -16   0  752.72  143.59 
   3 -16   0  765.52  143.59 
   3 -16   0  779.02  143.99 
   3  16   0  731.13  144.99 
   3  16   0  796.92  143.39 
  -4 -16   0   74.09   16.30 
   4 -16   0   82.99   16.30 
   4 -16   0   72.19   17.00 
   4  16   0   72.09   16.70 
   4  16   0   79.39   16.60 
   5 -16   0   24.40    6.40 
  -5 -16   0   25.90    7.80 
   5 -16   0   10.30    7.30 
   5  16   0   21.20    7.70 
   5  16   0   17.40    6.20 
   6 -16   0   52.09   18.30 
   6 -16   0   34.50   19.70 
   6 -16   0   51.89   22.40 
   6 -16   0   42.70   12.10 
   6 -16   0   60.09   13.30 
   6  16   0   40.00   10.30 
   6  16   0   27.50   14.90 
   6  16   0   34.60   12.80 
   7 -16   0   -0.40    2.00 
   7 -16   0    4.10    9.80 
   7 -16   0  -13.90    6.80 
   7 -16   0   -0.80    4.70 
   7 -16   0   -0.70    1.70 
   7 -16   0    1.50    9.10 
   7 -16   0   -0.60    8.90 
   7 -16   0   -1.20   12.10 
   7  16   0   -7.40   10.70 
   7  16   0   -1.00    4.10 
   8 -16   0   -0.40    6.70 
   8 -16   0   -0.30    5.80 
   8 -16   0   -7.30    3.80 
   8 -16   0    3.90    5.10 
   8 -16   0    1.10    1.80 
   8  16   0    0.40    6.80 
   8  16   0   -0.60    6.90 
   0 -17   0   -0.40    1.50 
   0 -17   0    1.70    1.30 
   0  17   0   -0.90    2.10 
   1 -17   0  206.98   39.10 
  -1 -17   0  207.98   39.50 
   1  17   0  211.18   39.60 
  -1  17   0  198.58   39.50 
  -2 -17   0 2260.67  405.16 
   2 -17   0 2171.88  404.76 
  -2  17   0 2014.60  404.96 
   2  17   0 2152.88  404.96 
  -3 -17   0  184.38   31.70 
   3 -17   0  141.29   31.00 
   3  17   0  164.78   31.20 
   3  17   0  153.88   31.90 
   4 -17   0   54.99   12.20 
   4 -17   0   53.09   13.00 
  -4 -17   0   55.29   12.30 
   4  17   0   72.69   13.40 
   4  17   0   42.90   12.20 
  -5 -17   0   78.49   16.70 
   5 -17   0   49.90   16.50 
   5 -17   0   86.19   16.50 
   5  17   0   93.09   17.10 
   5  17   0   68.09   17.00 
   6 -17   0  104.19   35.50 
   6 -17   0  124.09   28.10 
   6 -17   0  183.18   36.50 
   6 -17   0   99.19   38.80 
   6 -17   0  144.09   29.00 
   6  17   0  132.59   30.20 
   6  17   0  131.19   26.80 
   7 -17   0   72.19   18.30 
   7 -17   0   41.00   15.80 
   7 -17   0   25.90   15.40 
   7 -17   0   88.19   30.10 
   7 -17   0   75.79   20.50 
   7 -17   0   33.70   12.30 
   7  17   0   38.60   16.20 
   7  17   0   68.49   12.90 
   8 -17   0   -0.50    6.20 
   8 -17   0    4.60    5.60 
   8 -17   0    0.50    1.50 
   8 -17   0    1.20    6.60 
   8 -17   0   -4.10    3.50 
   8  17   0    1.70    6.30 
   8  17   0    5.40    6.40 
   0 -18   0   30.00    6.20 
   0 -18   0   32.70    6.50 
   0  18   0   25.20    6.60 
  -1 -18   0  350.96   67.79 
   1 -18   0  349.17   67.39 
   1  18   0  368.96   67.99 
  -1  18   0  361.86   67.89 
  -2 -18   0   78.39   14.60 
   2 -18   0   74.09   13.90 
   2  18   0   72.89   14.20 
   2  18   0   66.69   14.40 
  -2  18   0   61.29   14.30 
   3 -18   0   16.70    5.10 
  -3 -18   0   18.70    5.50 
   3 -18   0   15.40    4.50 
   3 -18   0   17.30    5.40 
   3  18   0   22.20    5.90 
   3  18   0   17.90    4.90 
   3  18   0   15.00    4.90 
   4 -18   0  111.79   24.90 
   4 -18   0  115.59   24.50 
  -4 -18   0  125.79   24.20 
   4  18   0  119.09   24.60 
   4  18   0  119.79   24.30 
  -5 -18   0  150.08   32.10 
   5 -18   0  147.29   32.90 
   5  18   0  138.49   32.10 
   5  18   0  135.99   32.50 
   5  18   0  189.18   31.50 
   6 -18   0    0.60   19.70 
   6 -18   0   19.70    6.80 
   6 -18   0   40.40   10.30 
   6 -18   0   53.39   11.70 
   6 -18   0   53.89   19.20 
   6 -18   0   20.60   15.80 
   6 -18   0   27.10    5.60 
   6 -18   0   67.89   14.90 
   6  18   0   21.10    9.30 
   6  18   0   48.90    8.90 
   6  18   0   39.70   15.70 
   6  18   0   68.39   13.80 
   7 -18   0   12.20   13.80 
   7 -18   0    3.00    8.20 
   7 -18   0    0.80   10.10 
   7 -18   0    0.10    6.60 
   7 -18   0    4.00    2.60 
   7 -18   0  -14.30   12.40 
   7  18   0   -5.90    8.50 
   7  18   0    4.00    5.00 
   8 -18   0    9.40    6.40 
   8 -18   0    0.80    3.90 
   8 -18   0    7.60    5.90 
   8 -18   0   -0.60    7.00 
   8 -18   0   11.10    9.50 
   8  18   0    3.10    5.60 
   8  18   0    3.50    6.30 
   0 -19   0    0.40    1.80 
   0  19   0   -0.80    1.90 
   1 -19   0   89.49   17.90 
  -1 -19   0   98.59   18.60 
   1  19   0   95.49   18.70 
  -1  19   0   93.59   18.60 
   2 -19   0 1072.29  207.58 
  -2 -19   0 1146.19  208.18 
   2  19   0 1144.09  207.88 
   2  19   0 1140.79  208.18 
  -2  19   0 1008.40  207.88 
   3 -19   0   82.69   18.90 
  -3 -19   0   97.19   18.80 
   3 -19   0   96.49   19.40 
   3  19   0   92.39   18.70 
   3  19   0   88.09   18.60 
   3  19   0   98.89   19.60 
   4 -19   0  105.59   18.10 
  -4 -19   0  107.09   18.10 
   4  19   0   72.49   17.90 
   4  19   0   87.49   18.50 
   4  19   0   78.49   18.80 
   4  19   0  109.39   21.00 
   4  19   0   69.89   17.30 
  -5 -19   0  142.39   26.50 
   5 -19   0  141.09   31.80 
   5 -19   0  113.29   27.80 
   5  19   0  112.19   26.10 
   6 -19   0   84.69   32.40 
   6 -19   0  120.89   21.70 
   6 -19   0  145.59   32.00 
   6 -19   0   68.39   20.30 
   6  19   0  133.69   22.90 
   6  19   0   55.39   20.80 
   6  19   0   87.69   24.10 
   6  19   0   87.99   19.30 
   7 -19   0    3.20    7.00 
   7 -19   0    5.70    7.00 
   7 -19   0    2.10   10.00 
   7 -19   0   -8.40   12.40 
   7 -19   0   15.20    9.70 
   7 -19   0   -3.20   10.70 
   7  19   0    9.60   11.10 
   7  19   0    6.50    2.00 
   7  19   0   15.50    6.10 
   8 -19   0    6.50    5.40 
   8 -19   0   -0.10    5.90 
   8 -19   0   -0.80    6.10 
   8 -19   0    9.60    5.40 
   8 -19   0    2.90    3.90 
   8  19   0    3.00    5.60 
  -8  19   0   27.00   14.20 
   8  19   0    7.10    7.00 
   0 -20   0  157.38   32.10 
   0 -20   0  167.58   31.80 
   0  20   0  176.78   32.30 
  -1 -20   0  373.46   65.99 
   1 -20   0  324.87   65.49 
   1  20   0  346.47   66.19 
  -1  20   0  345.07   66.09 
  -2 -20   0  460.25   86.99 
   2 -20   0  437.36   86.39 
  -2  20   0  421.06   86.79 
   2  20   0  445.66   87.09 
   2  20   0  498.05   87.79 
   2  20   0  489.45   86.59 
   3 -20   0  122.69   24.60 
  -3 -20   0  124.69   23.90 
   3 -20   0  125.29   24.10 
   3  20   0  104.89   24.60 
   3  20   0  122.39   23.80 
   3  20   0  112.79   23.60 
  -4 -20   0   19.60    6.80 
   4 -20   0   26.90    7.80 
   4  20   0   27.80    9.60 
   4  20   0   21.60    6.60 
   4  20   0   14.40    6.20 
   4  20   0   12.00    7.60 
   5 -20   0  138.79   30.40 
   5 -20   0   96.49   29.70 
  -5 -20   0  174.68   29.60 
   5  20   0  149.69   31.00 
   5  20   0  146.69   28.50 
   6 -20   0   23.10   14.70 
   6 -20   0   23.00   14.90 
   6 -20   0   67.39   23.00 
   6 -20   0   20.90    4.30 
   6 -20   0   14.20    9.30 
   6 -20   0   19.40    5.00 
   6 -20   0    4.70   19.00 
   6 -20   0   37.90   10.50 
   6  20   0   27.90   10.10 
   6  20   0    8.70   10.90 
   7 -20   0   14.50    7.00 
   7 -20   0   14.70   11.90 
   7 -20   0   10.20    9.90 
   7 -20   0   -2.40    5.20 
   7  20   0   10.70    2.40 
   7  20   0   -2.60    5.00 
   8 -20   0    4.90    3.90 
   8 -20   0   12.40    5.70 
   8 -20   0    6.60    5.60 
   8 -20   0    4.50    6.00 
   8 -20   0    4.00    5.60 
  -8  20   0    4.60   15.90 
   8  20   0    6.10    5.60 
   8  20   0    2.80    5.10 
   0 -21   0   -0.70    2.20 
   0 -21   0   -1.30    1.40 
   0  21   0    1.40    2.40 
  -1 -21   0   78.69   15.70 
   1 -21   0   75.19   15.20 
   1  21   0   88.29   16.40 
  -1  21   0   79.89   16.10 
  -2 -21   0   75.39   16.10 
   2 -21   0   66.99   14.30 
   2  21   0   67.69   14.70 
  -2  21   0   62.79   14.30 
   2  21   0   75.89   15.40 
   2  21   0   76.19   15.00 
  -3 -21   0   92.49   18.50 
   3 -21   0   86.49   18.80 
   3  21   0   79.79   18.80 
   3  21   0   90.19   18.00 
   3  21   0   84.99   17.60 
  -4 -21   0  113.59   19.50 
   4 -21   0  100.19   20.50 
   4 -21   0   94.29   20.40 
   4  21   0   82.09   18.80 
   4  21   0   72.19   18.60 
   4  21   0  120.99   21.90 
   4  21   0   93.59   19.50 
   5 -21   0   61.79   18.50 
  -5 -21   0   77.29   18.10 
   5 -21   0  101.09   21.30 
   5 -21   0   94.99   22.80 
   5 -21   0   70.39   21.70 
   5  21   0   62.49   17.50 
   5  21   0   92.19   21.40 
   5  21   0  108.39   20.70 
   6 -21   0   26.10    5.20 
   6 -21   0   17.30    4.00 
   6 -21   0   39.80   14.60 
   6  21   0   67.69   16.90 
   6  21   0   41.50   17.30 
   6  21   0   22.70    8.60 
   7 -21   0    7.20    9.70 
   7 -21   0    3.20    4.80 
   7 -21   0    9.10    9.50 
   7 -21   0    0.00    6.40 
   7 -21   0   10.30    7.30 
   7 -21   0   -0.80    1.80 
   7 -21   0  -14.30    9.00 
   7  21   0    2.10    9.80 
   7  21   0   -1.20    4.20 
   8 -21   0    8.60    5.10 
   8 -21   0   -0.10    5.50 
   8 -21   0   -0.10    3.70 
   8 -21   0    5.10    5.50 
   8 -21   0   13.40    5.90 
  -8  21   0   -5.40    9.40 
   8  21   0   -3.50    4.50 
   8  21   0   10.30    5.70 
   0 -22   0 1668.53  313.77 
   0 -22   0 1584.54  313.37 
   0  22   0 1746.43  314.07 
   1 -22   0  212.68   40.60 
  -1 -22   0  220.28   41.10 
  -1  22   0  199.78   41.20 
   1  22   0  222.68   41.50 
  -2 -22   0   56.89   10.90 
   2  22   0   38.40   11.10 
   2  22   0   53.49   11.10 
  -2  22   0   46.20   10.60 
  -3 -22   0   21.90    5.60 
   3 -22   0   10.80    5.30 
   3  22   0   20.60    6.50 
   3  22   0   22.00    5.80 
   3  22   0   12.60    4.50 
   4 -22   0   59.49   15.70 
  -4 -22   0   83.79   15.10 
   4 -22   0   57.99   15.60 
   4  22   0   51.39   15.20 
   4  22   0   66.59   15.80 
   4  22   0   66.49   13.80 
   4  22   0   65.69   15.30 
   5 -22   0   25.40    8.50 
  -5 -22   0   28.60    8.40 
   5 -22   0   35.20   17.60 
   5 -22   0   29.60   11.20 
   5 -22   0   22.80   21.90 
   5 -22   0   23.20    5.30 
   5  22   0   18.90    8.00 
   5  22   0   32.10    9.90 
   6 -22   0   46.00   15.10 
   6 -22   0   68.69   25.30 
   6 -22   0   25.60    6.30 
   6 -22   0   31.10    9.40 
   6 -22   0   51.09   12.00 
   6 -22   0   64.39   18.90 
   6 -22   0   16.70   13.40 
   6  22   0   40.80    8.70 
   6  22   0   38.00   11.10 
   6  22   0   20.80   12.10 
   6  22   0   11.00    9.80 
   7 -22   0    4.90    6.40 
   7 -22   0    0.50    2.10 
   7 -22   0    1.80    9.00 
   7 -22   0   -3.60    9.20 
   7 -22   0   -2.50    7.20 
   7 -22   0    6.60    4.90 
   7  22   0    7.50    9.10 
   7  22   0    2.40    4.20 
   8 -22   0    9.10    6.30 
   8 -22   0    8.10    5.10 
   8 -22   0    7.10    5.70 
   8 -22   0    1.10    7.10 
   8  22   0    6.00    5.80 
   8  22   0    1.20    5.30 
  -8  22   0   10.40    9.30 
   0 -23   0    1.30    2.20 
   0 -23   0    0.30    1.30 
   0  23   0   -1.30    2.80 
  -1 -23   0    4.80    2.40 
  -1 -23   0    5.50    2.80 
   1  23   0   -7.30    3.80 
   1  23   0    0.60    2.70 
  -1  23   0    4.30    2.80 
  -2 -23   0   27.50    6.20 
   2  23   0   22.80    6.40 
  -2  23   0   13.80    5.40 
   2  23   0   27.30    7.00 
  -3 -23   0   83.19   17.20 
   3 -23   0   74.69   17.90 
   3  23   0   76.09   17.20 
   3  23   0   90.89   18.30 
   3  23   0   86.59   16.80 
   4 -23   0   24.50    8.30 
   4 -23   0   17.50    8.00 
  -4 -23   0   24.60    6.90 
   4  23   0   34.50    9.50 
   4  23   0   14.60    8.10 
   4  23   0   16.80    6.20 
  -5 -23   0   82.29   14.40 
   5 -23   0   75.69   23.60 
   5 -23   0   68.59   17.40 
   5 -23   0  105.89   20.20 
   5 -23   0   62.29   15.10 
   5 -23   0   52.69   10.30 
   5 -23   0   50.59   11.20 
   5 -23   0  108.29   28.50 
   5  23   0   54.49   13.70 
   5  23   0   59.59   13.70 
   5  23   0   35.10   23.20 
   5  23   0   23.70   13.70 
   6 -23   0   82.69   21.90 
   6 -23   0  125.99   29.50 
   6 -23   0  136.99   23.90 
   6 -23   0   86.49   23.60 
   6 -23   0  138.89   30.40 
   6  23   0   66.59   24.20 
   6  23   0   90.79   23.40 
   6  23   0  114.59   21.20 
   7 -23   0    0.40    2.00 
   7 -23   0    8.90    5.00 
   7 -23   0    0.50    5.90 
   7 -23   0    5.30    6.70 
   7 -23   0   -3.30    9.30 
   7 -23   0    2.90    7.40 
   7 -23   0    7.30    9.70 
   7  23   0    9.00    8.70 
   8 -23   0    4.70    5.50 
   8 -23   0    0.30    5.10 
   8 -23   0    3.60    4.70 
   8 -23   0    6.20    6.20 
  -8  23   0    9.30    9.00 
   8  23   0    4.60    5.20 
   0 -24   0  131.09   26.40 
   0 -24   0  131.49   25.70 
   0  24   0  140.49   26.70 
  -1 -24   0   20.90    4.70 
  -1 -24   0   16.40    4.20 
   1 -24   0   11.60    3.60 
  -1  24   0   16.00    4.70 
   1  24   0   15.70    5.10 
   1  24   0   12.00    5.60 
  -2 -24   0  218.88   37.40 
  -2  24   0  172.28   37.20 
   2  24   0  194.08   38.20 
   2  24   0  179.48   37.50 
   3 -24   0  102.79   24.30 
   3 -24   0  120.49   24.40 
  -3 -24   0  123.99   23.50 
   3  24   0  113.69   24.30 
   3  24   0  109.39   24.60 
   3  24   0  121.79   23.70 
  -4 -24   0    9.40    7.10 
   4 -24   0    1.80    5.90 
   4 -24   0    4.40    6.30 
   4  24   0   -0.90    4.40 
   4  24   0    8.20    7.40 
   4  24   0   14.70    6.40 
   5 -24   0    8.50    6.90 
   5 -24   0    9.20   11.30 
  -5 -24   0   -0.10    9.70 
   5  24   0   -9.50    5.70 
   5  24   0    5.50    4.80 
   5  24   0   12.40    9.50 
   6 -24   0   15.90   11.50 
   6 -24   0    8.50    2.90 
   6 -24   0   10.50   14.40 
   6 -24   0    8.20   13.20 
   6 -24   0   22.10    8.90 
   6 -24   0   18.20    7.10 
   6 -24   0   22.10   16.90 
   6  24   0   12.00    7.50 
   6  24   0   12.30    9.90 
   6  24   0   22.60    6.20 
   7 -24   0    3.00    7.60 
   7 -24   0  -18.60   10.00 
   7 -24   0    5.80    4.90 
   7 -24   0    9.80    9.10 
   7 -24   0    9.60    6.10 
   7  24   0   -1.70    5.50 
   8 -24   0    7.30    6.10 
   8 -24   0    0.60    4.90 
   8 -24   0    0.60    4.60 
   8  24   0   -4.00    5.20 
   0 -25   0    0.00    2.00 
   0  25   0   -1.00    2.80 
   0  25   0    2.30    4.10 
  -1 -25   0  276.37   53.39 
   1  25   0  270.07   53.79 
  -1  25   0  274.27   53.69 
   1  25   0  283.97   54.49 
  -1  25   0  294.27   54.69 
  -2  25   0  167.88   35.00 
  -2  25   0  170.88   36.30 
   2  25   0  181.98   35.30 
   2  25   0  199.68   36.20 
   3 -25   0   65.19   14.50 
   3 -25   0   48.60   13.00 
  -3 -25   0   62.39   12.40 
   3  25   0   66.29   14.00 
   3  25   0   63.19   14.80 
   3  25   0   43.10   12.20 
  -3  25   0   62.79   14.00 
   3  25   0   69.69   14.00 
   3  25   0   51.09   12.70 
  -4 -25   0   42.10   10.10 
   4 -25   0   45.80   12.30 
   4 -25   0   21.00   10.00 
   4  25   0   31.70    9.60 
   4  25   0   36.70   11.50 
   4  25   0   51.29   11.50 
   5 -25   0   44.00   11.30 
   5 -25   0   44.10   20.10 
  -5 -25   0   37.60   10.60 
   5 -25   0   44.30    7.80 
   5 -25   0   32.90    8.20 
   5 -25   0   52.59   14.90 
   5 -25   0   63.09   23.80 
   5  25   0   32.60   10.40 
   5  25   0   52.39   14.80 
   6 -25   0    7.30   12.20 
   6 -25   0   15.10    8.30 
   6 -25   0   12.90   12.90 
   6 -25   0    9.20    3.10 
   6 -25   0    2.70   14.60 
   6  25   0    4.30    5.00 
   6  25   0   11.40    9.20 
   6  25   0    9.30    7.30 
   7 -25   0    7.40    8.00 
   7 -25   0    2.70    4.80 
   7 -25   0   16.70   10.00 
   7 -25   0    3.30    8.70 
   7  25   0    5.60    4.50 
  -7  25   0   13.20   15.10 
   7  25   0    9.60    9.00 
   8 -25   0    1.20    3.30 
   8 -25   0    1.90    4.40 
  -8  25   0   -4.40    9.10 
   8  25   0   -3.00    4.10 
   0 -26   0   83.79   17.90 
   0 -26   0   88.19   17.50 
   0  26   0   96.29   19.30 
   0  26   0   92.69   18.50 
  -1 -26   0  268.67   49.00 
  -1 -26   0  239.68   48.70 
  -1  26   0  254.97   49.99 
  -1  26   0  248.88   49.20 
   1  26   0  243.68   49.30 
   1  26   0  277.07   50.09 
  -2 -26   0   21.50    5.50 
   2  26   0   24.70    7.10 
   2  26   0   10.30    5.70 
  -2  26   0   23.30    5.70 
  -3 -26   0    0.00    3.10 
   3 -26   0   -0.50    5.60 
   3 -26   0   -8.00    4.20 
   3  26   0   10.50    7.50 
   3  26   0    1.60    3.70 
  -3  26   0   -7.00    6.50 
   3  26   0   11.10    4.60 
   3  26   0   -6.80    9.10 
   4 -26   0   52.29   13.40 
  -4 -26   0   59.79   13.20 
   4  26   0   41.40   12.70 
   4  26   0   56.39   14.30 
   4  26   0   57.49   14.80 
   5 -26   0   26.10   10.50 
   5 -26   0   21.00   16.30 
   5 -26   0  -13.60   15.00 
   5 -26   0    5.60   12.40 
  -5 -26   0    4.70    5.00 
   5 -26   0   10.30    6.30 
   5  26   0   13.40    8.10 
   5  26   0    9.20    5.90 
   5  26   0    6.90    5.50 
   6 -26   0   11.60   13.10 
   6 -26   0   -1.30    5.50 
   6 -26   0    6.10   10.20 
   6 -26   0    6.90   12.10 
   6 -26   0   -5.40    6.20 
   6 -26   0   -9.80    6.60 
   6 -26   0   -4.30    3.90 
   6 -26   0    3.10    1.90 
   6  26   0   -7.40    5.50 
   6  26   0    4.40    4.80 
   6  26   0   11.60    9.50 
   7 -26   0    5.80    5.20 
   7 -26   0   12.20    7.60 
   7 -26   0    5.40    7.30 
   7 -26   0   16.50   10.00 
   7 -26   0    8.10    6.00 
  -7  26   0   20.50   16.50 
   7  26   0   12.90    8.90 
   7  26   0    3.80    3.80 
   8 -26   0   14.90    4.80 
   8 -26   0   10.30    4.70 
   8  26   0    5.50    4.40 
   0 -27   0    1.90    1.90 
   0 -27   0    0.00    2.40 
   0  27   0   -2.60    3.80 
   0  27   0   -4.40    3.00 
  -1 -27   0   91.99   17.30 
  -1 -27   0   73.09   16.90 
   1  27   0   83.49   17.60 
  -1  27   0   92.89   17.70 
   1  27   0   84.69   18.50 
  -1  27   0   87.89   19.20 
  -2 -27   0   58.59   12.10 
   2  27   0   47.50   12.50 
  -2  27   0   55.89   13.60 
   2  27   0   61.39   13.70 
   3 -27   0   18.00    7.20 
  -3 -27   0   20.00    5.80 
   3 -27   0   13.20    6.60 
  -3  27   0   29.10    8.80 
   3  27   0   22.00    7.20 
   3  27   0   14.00    7.10 
   3  27   0   12.80    6.50 
   3  27   0   11.30    6.50 
   4 -27   0   69.39   15.80 
  -4 -27   0   64.19   12.30 
   4 -27   0   43.90   12.50 
   4  27   0   54.99   12.60 
   4  27   0   28.50   11.30 
   4  27   0   43.30   13.80 
   5 -27   0   22.30   18.30 
   5 -27   0   32.40    7.20 
   5 -27   0   37.80   18.30 
   5 -27   0   54.79   15.40 
   5 -27   0   21.20    9.40 
   5  27   0   31.10    9.70 
   5  27   0   47.20    9.00 
   5  27   0   35.00   12.80 
   6 -27   0    4.20    2.00 
   6 -27   0   -6.50    5.10 
   6 -27   0    7.50   12.80 
   6 -27   0    6.30    9.40 
   6 -27   0   13.40   11.80 
   6 -27   0    1.40    6.60 
   6 -27   0   -4.90    5.20 
   6  27   0   11.20    9.30 
   6  27   0    2.90    4.80 
   6  27   0   -6.40    5.00 
   7 -27   0   10.90    6.30 
   7 -27   0    8.30    7.90 
   7 -27   0   22.90   10.70 
   7 -27   0   11.60    6.30 
   7 -27   0    5.00    8.10 
   7 -27   0    9.90    4.90 
   7  27   0    2.00    4.30 
   7  27   0    6.10    8.30 
   7  27   0   -3.40    8.60 
   8 -27   0    5.30    2.90 
   8 -27   0    0.80    3.40 
   8  27   0    0.50    3.40 
   0 -28   0    3.50    2.20 
   0 -28   0    1.50    2.60 
   0  28   0    0.10    3.10 
   0  28   0    0.50    4.40 
  -1 -28   0   50.69   11.70 
  -1 -28   0   65.09   12.00 
  -1  28   0   53.49   13.20 
   1  28   0   50.29   12.50 
  -1  28   0   45.10   12.10 
   1  28   0   72.19   14.20 
  -2 -28   0   53.69   10.30 
   2  28   0   38.30   11.00 
  -2  28   0   34.80   11.30 
   2  28   0   39.70   11.90 
   2  28   0   37.70   11.20 
  -2  28   0   39.20   10.50 
   2  28   0   52.09   10.70 
  -3 -28   0   38.80   10.20 
   3 -28   0   41.00   11.70 
  -3 -28   0   61.99   15.90 
  -3  28   0   40.20   12.20 
   3  28   0   44.80   12.30 
   3  28   0   44.30   11.40 
   3  28   0   45.10   10.90 
   4 -28   0   67.69   14.70 
   4 -28   0   86.19   19.40 
   4 -28   0   48.80   10.20 
  -4 -28   0   76.19   13.30 
   4 -28   0   47.50   14.40 
   4  28   0   57.69   13.60 
   4  28   0   81.39   16.60 
   4  28   0   68.39   15.90 
   4  28   0   42.00   12.60 
   5 -28   0   23.00   12.60 
   5 -28   0   21.60    4.60 
   5 -28   0   25.70    9.80 
   5 -28   0   27.40   17.10 
   5 -28   0   29.60   16.90 
   5 -28   0   17.60    8.10 
   5  28   0    6.40    6.80 
   5  28   0   14.00    8.60 
   6 -28   0    1.90    1.90 
   6 -28   0    8.70    8.00 
   6 -28   0   -0.90    6.60 
   6 -28   0   -4.70    9.30 
   6 -28   0    0.50    4.90 
   6 -28   0    3.50   10.30 
  -6  28   0    1.40   17.20 
   6  28   0    4.00    9.80 
   6  28   0   -1.60    5.50 
   7 -28   0   11.20    5.90 
   7 -28   0   24.20    8.40 
   7 -28   0    5.90    7.10 
   7 -28   0   15.20   10.20 
   7 -28   0   19.20    7.30 
   7  28   0   -0.80    4.10 
   7  28   0    2.50    6.90 
  -7  28   0   24.30   13.90 
   8 -28   0    7.10    4.20 
   8 -28   0    7.30    3.80 
   8  28   0    2.90    3.50 
   0 -29   0   -1.30    2.20 
   0 -29   0   -2.70    2.00 
   0  29   0    0.10    3.00 
   0  29   0   -2.50    4.70 
  -1 -29   0   21.50    5.10 
  -1 -29   0   18.20    5.20 
  -1  29   0   23.70    7.90 
  -1  29   0   12.30    5.70 
   1  29   0   19.00    6.10 
   1  29   0   18.30    7.10 
  -2 -29   0   60.69   11.20 
  -2 -29   0   32.10   10.50 
  -2  29   0   50.39   11.80 
   2  29   0   49.60   12.40 
   2  29   0   56.99   12.00 
   2  29   0   62.39   13.20 
   2  29   0   46.80   12.50 
  -2  29   0   46.20   12.50 
   3 -29   0   53.99   14.40 
   3 -29   0   53.59   13.60 
   3  29   0   49.40   13.70 
  -3  29   0   60.19   14.50 
   3  29   0   66.49   15.10 
   3  29   0   62.99   14.40 
  -4 -29   0   -0.20    3.80 
   4 -29   0    5.10   14.20 
   4 -29   0   19.10   24.10 
   4 -29   0    2.00    6.00 
   4 -29   0  -11.70    9.00 
   4 -29   0    0.90    8.10 
   4  29   0    2.30    3.60 
   4  29   0   10.50    9.20 
   4  29   0   14.70    7.40 
   4  29   0    2.30    5.40 
  -4  29   0  -12.20   20.70 
   5 -29   0   40.20   17.50 
   5 -29   0   48.60   16.00 
   5 -29   0   29.70   15.80 
  -5  29   0  103.29   33.90 
   5  29   0   53.79   14.40 
   5  29   0   73.19   13.20 
   5  29   0   44.30   16.20 
   6 -29   0   -2.60    5.20 
   6 -29   0   11.30   10.20 
   6 -29   0   -2.30    8.50 
   6 -29   0   -2.40    9.80 
   6 -29   0    4.40    5.00 
   6 -29   0   -0.20    1.80 
   6 -29   0    8.50    7.10 
   6 -29   0  -14.30   11.60 
   6  29   0    4.90    9.80 
   6  29   0   -1.40    5.20 
   6  29   0    0.20    4.90 
  -6  29   0   -7.70   18.00 
   7 -29   0   -8.00    7.20 
   7 -29   0    9.00    7.80 
   7 -29   0    9.30    6.80 
   7 -29   0    7.60    3.90 
   7 -29   0   12.00    5.70 
   7 -29   0   21.90   11.30 
   7  29   0   -0.80    3.20 
  -7  29   0   14.10   11.50 
   7  29   0    4.00    7.10 
   0 -30   0   85.89   17.40 
   0  30   0   78.59   18.90 
  -1 -30   0   22.20    5.30 
  -1 -30   0    8.60    4.10 
  -1  30   0   21.20    7.20 
   1  30   0   10.40    5.10 
   1  30   0   17.20    6.60 
   1  30   0    8.70    6.10 
  -2 -30   0   15.00   10.40 
   2 -30   0   14.10    5.80 
  -2 -30   0    4.60    4.40 
   2 -30   0    7.80    7.60 
  -2 -30   0    8.40    4.20 
   2  30   0    3.70    5.10 
   2  30   0   11.50    5.50 
  -2  30   0   -7.30    4.50 
   2  30   0   12.20    7.50 
  -2  30   0   -2.10    5.90 
  -3 -30   0   -0.20    3.90 
   3 -30   0    1.30    5.50 
  -3 -30   0  -18.70    9.10 
   3 -30   0    9.50    6.70 
  -3  30   0    1.30    6.90 
   3  30   0    7.10    6.00 
   3  30   0    9.40    6.10 
   3  30   0    5.90    4.60 
   4 -30   0   23.60   16.90 
   4 -30   0   16.50    9.30 
   4 -30   0    5.20   17.20 
  -4 -30   0   17.50    8.20 
   4 -30   0   81.69   24.70 
   4  30   0   38.90    8.00 
   4  30   0   31.90   13.70 
   4  30   0   16.80   10.70 
   4  30   0   26.80    9.40 
  -4  30   0   26.10   34.50 
   4  30   0   55.69   12.40 
   5 -30   0   27.80   13.10 
   5 -30   0   46.70   13.90 
   5 -30   0  125.79   38.70 
   5 -30   0   44.10   16.40 
   5  30   0   41.50   17.20 
  -5  30   0   49.90   37.40 
   5  30   0   61.79   11.10 
   5  30   0   40.30   12.70 
   6 -30   0    6.10   10.00 
   6 -30   0    5.30    6.00 
   6 -30   0    6.20    9.60 
   6 -30   0   -6.50   12.00 
   6 -30   0    0.40    6.80 
   6  30   0   -6.90    4.20 
   6  30   0    5.00    8.10 
  -6  30   0    4.30   16.20 
   6  30   0    0.60    6.90 
   7 -30   0    2.40    5.30 
   7 -30   0   -6.10    7.20 
   7 -30   0    6.50    4.00 
   7 -30   0   17.30    8.30 
   7 -30   0   11.80    5.50 
  -7  30   0   24.90   12.80 
   7  30   0   -1.50    6.80 
   7  30   0    5.20    3.30 
   0 -31   0   -2.00    2.60 
   0  31   0   -0.40    4.60 
   0  31   0    6.70    5.00 
   0  31   0   -0.20    3.70 
  -1 -31   0   81.99   17.80 
  -1 -31   0   37.10    8.90 
  -1 -31   0   23.70    8.00 
   1  31   0   32.30   10.30 
   1  31   0   53.89   11.20 
   1  31   0   49.80   12.20 
  -1  31   0   46.10   11.00 
   1  31   0   49.60   11.00 
  -1  31   0   35.10    9.20 
   1  31   0   31.80    8.80 
  -2 -31   0   81.69   24.30 
   2 -31   0   56.59   13.00 
   2 -31   0   67.49   18.60 
   2 -31   0   54.69   13.40 
  -2 -31   0   42.60   10.60 
  -2 -31   0   36.90   10.70 
   2  31   0   44.40   12.30 
   2  31   0   58.99   12.80 
  -2  31   0   21.90   11.30 
   2  31   0   52.59   12.30 
  -2  31   0   54.09   13.60 
   3 -31   0    6.30    6.20 
   3 -31   0   -3.90    5.80 
  -3 -31   0    8.50    4.10 
  -3 -31   0   16.50   12.10 
   3  31   0   -1.20    6.20 
   3  31   0    0.00    3.00 
   3  31   0    5.60    5.30 
   3  31   0    5.80    5.80 
  -3  31   0   -8.40    6.50 
  -4 -31   0  -10.00    3.70 
   4 -31   0   35.60   14.80 
   4 -31   0   -2.70    4.80 
   4 -31   0    4.20    7.80 
   4 -31   0   10.30   11.20 
   4 -31   0   16.20   21.50 
  -4  31   0   -3.00   19.50 
   4  31   0   -5.50    7.50 
   4  31   0    1.40    7.10 
   5 -31   0   16.90   11.50 
   5 -31   0   13.40    7.70 
   5 -31   0   14.70   13.70 
   5 -31   0   42.00   11.00 
   5  31   0   23.60    8.30 
  -5  31   0   66.59   27.10 
   5  31   0   26.90    9.80 
   6 -31   0  -12.10    8.70 
   6 -31   0   -7.70    7.60 
   6 -31   0   -2.00    4.30 
   6 -31   0    3.50    5.20 
   6 -31   0   -2.50    6.20 
  -6  31   0   -7.40   15.50 
   6  31   0    2.50    5.30 
   6  31   0   -4.70    4.30 
   6  31   0    4.60    8.10 
   7 -31   0   -1.10    5.50 
   7 -31   0    7.60    3.70 
   7 -31   0    5.30    5.50 
   7 -31   0    4.80    5.20 
   7 -31   0   -7.80    6.30 
   7  31   0    0.00    2.50 
   7  31   0    3.30    5.60 
   7  31   0    3.40    7.10 
  -7  31   0   -2.90    8.30 
   0 -32   0  230.68   36.10 
   0 -32   0  108.79   25.20 
   0  32   0  135.99   27.10 
   0  32   0  138.59   26.70 
  -1 -32   0   16.30   11.50 
   1 -32   0    9.40    7.20 
  -1 -32   0    5.20    3.60 
   1 -32   0    3.90   10.90 
   1  32   0    9.00    5.70 
  -1  32   0   12.30    7.30 
   1  32   0   10.10    6.80 
   1  32   0    5.10    5.80 
  -2 -32   0   55.19   11.40 
   2 -32   0   51.09   12.50 
   2 -32   0   42.80   13.30 
  -2 -32   0   32.50   10.60 
   2 -32   0   95.49   19.80 
  -2 -32   0   82.49   19.20 
   2  32   0   38.70   12.50 
  -2  32   0   41.00   12.30 
   2  32   0   60.49   13.00 
   2  32   0   54.69   12.70 
  -3 -32   0    4.70    4.90 
  -3 -32   0    5.50   11.40 
   3 -32   0   10.30    8.30 
   3 -32   0    0.90    6.60 
   3  32   0   17.50   10.10 
  -3  32   0   19.20    7.90 
   3  32   0   10.80    7.50 
   3  32   0   16.10    4.20 
   3  32   0   -0.30    8.50 
   4 -32   0   24.80    9.30 
   4 -32   0   19.00   12.60 
   4 -32   0   25.70    5.00 
  -4 -32   0   10.30    6.80 
   4 -32   0   29.80   10.60 
   4 -32   0   20.80   16.70 
  -4  32   0   36.80   27.30 
   4  32   0   20.50    9.00 
   4  32   0   15.90    8.30 
   4  32   0   47.00   11.30 
   4  32   0    8.60    9.50 
   5 -32   0   29.60   14.10 
   5 -32   0   26.50    9.70 
   5 -32   0   51.99   13.10 
   5 -32   0   23.70   14.80 
  -5  32   0   96.79   32.80 
   5  32   0   29.80    9.40 
   5  32   0   30.00   11.70 
   6 -32   0   -3.10   10.00 
   6 -32   0    7.40    5.00 
   6 -32   0    0.90    6.80 
   6 -32   0    1.90    5.90 
   6 -32   0    8.60    5.50 
   6  32   0    7.70    6.00 
  -6  32   0    9.50   18.30 
   6  32   0    1.60   12.50 
   6  32   0    6.70    4.70 
   7 -32   0   -1.10    5.40 
   7 -32   0    2.80    3.00 
   7 -32   0    4.90    5.80 
   7 -32   0    3.00    4.20 
   7 -32   0   -6.40    5.80 
   7  32   0    1.40    2.70 
   7  32   0    1.30    5.80 
  -7  32   0    1.90    9.10 
   1 -33   0   -4.90   14.00 
  -1 -33   0    0.40    9.50 
   1  33   0    7.10    5.60 
  -2 -33   0   25.40   13.50 
   2 -33   0   20.70    9.90 
  -2 -33   0   40.50    9.40 
  -2 -33   0   11.20   12.60 
   2 -33   0   46.90   12.00 
   2 -33   0   49.60   16.70 
  -2  33   0   39.30   10.40 
   2  33   0   30.80    9.50 
   2  33   0   36.90   10.60 
   2  33   0   36.10    7.90 
   2  33   0   22.40   10.70 
  -3 -33   0    9.50    4.70 
   3 -33   0   16.50    8.60 
   3 -33   0    2.00    6.90 
   3 -33   0   45.90   16.80 
  -3 -33   0    3.60   11.00 
   3 -33   0   20.50   12.20 
   3  33   0   11.80    7.80 
   3  33   0    2.70    9.90 
   3  33   0   13.00    6.90 
  -3  33   0    3.90    8.30 
  -3  33   0   58.69   24.90 
   3  33   0   10.60    6.80 
   4 -33   0   36.30   13.40 
  -4 -33   0   18.70   14.10 
   4 -33   0   48.10   15.90 
   4 -33   0   32.80   18.00 
   4 -33   0   17.30    8.00 
   4 -33   0   20.10    9.60 
  -4  33   0   62.29   29.60 
   4  33   0   39.90   11.40 
   4  33   0   18.60   11.50 
   4  33   0   16.40    8.80 
   4  33   0   13.10    8.20 
   5 -33   0   13.60   11.80 
   5 -33   0    3.60    9.50 
   5 -33   0   19.60   11.20 
  -5  33   0    0.10   20.10 
   5  33   0   -4.90    4.60 
   5  33   0    0.30    6.60 
   6 -33   0    3.70    4.00 
   6 -33   0    4.40    9.30 
   6 -33   0    2.60    6.10 
   6 -33   0    3.00    4.90 
   6 -33   0    8.40   10.30 
   6  33   0    1.50    4.70 
   6  33   0    0.30    7.00 
   6  33   0    3.90    6.60 
   7 -33   0    0.50    3.30 
   7 -33   0    4.70    5.30 
   7 -33   0   -9.80    5.90 
   7 -33   0   -1.00    6.20 
   7 -33   0    3.00    4.20 
  -7  33   0    9.40   10.40 
   7  33   0    2.80    2.30 
   7  33   0   -0.90    4.80 
   0 -34   0  212.68   37.80 
   0 -34   0  159.58   33.40 
   0  34   0  169.88   35.40 
   0  34   0  169.58   35.90 
   1 -34   0   42.90   11.00 
  -1 -34   0   36.40    9.00 
  -1 -34   0   46.00   15.10 
   1 -34   0   71.19   18.20 
   1  34   0   30.60    9.60 
  -1  34   0   29.00   10.70 
   1  34   0   56.69   11.90 
   1  34   0   21.20   10.40 
   2 -34   0   35.90   13.40 
  -2 -34   0   67.59   12.60 
  -2 -34   0   43.50   18.20 
   2 -34   0   61.39   14.70 
   2 -34   0   48.80   18.70 
   2  34   0   63.49   15.50 
   2  34   0   45.60   13.40 
  -2  34   0   46.90   13.90 
   2  34   0   51.49   13.50 
   3 -34   0    6.80    7.50 
   3 -34   0    5.70    6.60 
   3 -34   0  -22.10   10.10 
  -3 -34   0  -31.30   14.20 
  -3 -34   0    0.00    4.00 
   3 -34   0   26.00   12.00 
  -3  34   0  -22.60   18.50 
   3  34   0   -5.70    7.70 
   3  34   0    2.40    5.20 
   3  34   0    4.80    7.00 
  -3  34   0  -17.00   11.30 
   3  34   0   -7.80    4.60 
   4 -34   0   53.69   16.90 
   4 -34   0   36.70   14.90 
  -4 -34   0   21.30   15.60 
   4 -34   0   41.50   20.80 
   4 -34   0   29.60   10.80 
   4 -34   0   35.90   11.90 
   4  34   0   34.30   11.20 
   4  34   0   36.10   12.70 
   4  34   0   44.70   14.00 
  -4  34   0   91.89   30.10 
   5 -34   0   -2.00   10.90 
   5 -34   0   18.00   12.30 
   5 -34   0   15.30    7.20 
   5 -34   0    0.20    9.30 
   5 -34   0    9.10    6.10 
   5  34   0    4.70    5.40 
   5  34   0    4.40    6.50 
  -5  34   0   23.60   21.50 
   6 -34   0   -0.60    7.80 
   6 -34   0   -1.40    6.30 
   6 -34   0    8.50    4.80 
   6 -34   0   -2.70   10.20 
   6 -34   0   -2.20    4.80 
   6 -34   0    4.00    6.30 
   6  34   0    8.70    8.10 
  -6  34   0   19.00   14.30 
   6  34   0    3.40    6.50 
   7 -34   0    2.10    3.10 
   7 -34   0   -4.00    4.40 
   7 -34   0   -6.30    5.00 
   7 -34   0    5.60    5.30 
   7  34   0    2.50    4.70 
   7  34   0   -2.10    2.10 
  -7  34   0    0.20    7.60 
  -1 -35   0   23.00    7.30 
  -1 -35   0   30.00   12.00 
   1 -35   0   10.90   11.00 
   1 -35   0   28.00    9.60 
  -1  35   0   30.40    9.40 
   1  35   0   20.90    8.60 
   1  35   0   35.40   11.10 
   1  35   0   17.90    7.80 
  -2 -35   0    2.10    4.50 
   2 -35   0    6.80    7.10 
   2 -35   0   14.20    8.40 
   2 -35   0    8.00   12.70 
  -2 -35   0   -3.50   10.10 
  -2  35   0    5.40    6.90 
   2  35   0    6.60    8.00 
   2  35   0    6.50    8.10 
   3 -35   0   24.30   12.10 
   3 -35   0   32.40   17.10 
   3 -35   0   10.50    7.30 
  -3 -35   0   -4.30    5.60 
   3 -35   0    5.00    7.80 
  -3 -35   0  -10.70    8.60 
   3  35   0    5.60    8.10 
  -3  35   0   12.00   21.60 
   3  35   0   10.10    7.80 
   3  35   0   16.80    7.30 
  -3  35   0   18.60    8.50 
   3  35   0    1.80    5.20 
  -4 -35   0   -1.90   12.70 
  -4  35   0   56.59   26.90 
   5 -35   0   25.70   12.90 
   5 -35   0    1.50    6.40 
   5 -35   0   12.80    7.20 
   5 -35   0    9.10    6.20 
   5 -35   0    8.60   16.10 
   5 -35   0   13.30    9.00 
  -5  35   0   38.70   24.10 
   5  35   0    4.50    7.10 
   5  35   0    7.70    5.90 
   6 -35   0    0.70    4.70 
   6 -35   0   14.40    7.10 
   6 -35   0    1.80    4.10 
   6 -35   0   -7.00    7.60 
   6 -35   0   -7.50    4.80 
   6 -35   0   -0.40   10.10 
   6  35   0    9.10    4.90 
   6  35   0    4.00    7.20 
  -6  35   0   -5.90   12.40 
   7 -35   0    1.00    3.80 
   7 -35   0   -8.90    5.50 
   7 -35   0   -4.40    4.10 
   7  35   0   -6.30    2.90 
   7  35   0   -0.50    3.80 
  -7  35   0    1.00    8.20 
   0 -36   0   17.40   12.40 
   0 -36   0   16.90    9.00 
   0  36   0   30.80    9.70 
   0  36   0   55.39   11.70 
   0  36   0   19.50    9.10 
  -1 -36   0   19.20   11.90 
   1 -36   0   19.10   12.10 
  -2 -36   0   10.00    5.30 
  -2 -36   0   -7.90    8.50 
   2 -36   0    7.80   12.70 
   2 -36   0   -0.50    6.30 
   2 -36   0    9.30    8.00 
   2  36   0   -6.10    4.90 
   2  36   0    8.70    6.40 
   2  36   0    4.70    7.30 
   2  36   0   -2.70    8.70 
  -2  36   0   12.20   21.50 
  -2  36   0    9.90    8.30 
   3 -36   0    8.90   11.10 
   3 -36   0   11.10    7.30 
  -3 -36   0   -1.50   10.80 
   3 -36   0   37.80   14.60 
   3  36   0    3.80    8.50 
   3  36   0    6.50    6.60 
   3  36   0    6.50    7.50 
   3  36   0  -27.50   47.90 
   3  36   0   25.50    8.10 
  -3  36   0   48.70   22.10 
  -3  36   0   15.40    9.40 
   4 -36   0   25.20    8.80 
   4 -36   0   28.70   13.00 
   4 -36   0   26.90   18.10 
   4 -36   0   32.40   10.90 
  -4 -36   0   -2.10   11.90 
   4  36   0   20.30   11.10 
  -4  36   0   37.60   38.90 
   4  36   0   13.60    8.00 
   5 -36   0    2.40    6.40 
   5 -36   0    1.10    6.90 
   5 -36   0    4.00    6.00 
   5 -36   0   -3.80   10.50 
   5 -36   0   13.20   12.10 
   5  36   0    0.90    6.10 
  -5  36   0  -18.60   17.00 
   6 -36   0    1.30    6.90 
   6 -36   0   -3.30    6.90 
   6 -36   0   -1.60    4.10 
   6 -36   0   -2.20    6.40 
   6 -36   0    8.30    4.70 
   6 -36   0   -0.30    6.20 
   6  36   0    3.80    4.20 
   6  36   0    4.50    6.60 
  -6  36   0   -7.30   13.70 
   7 -36   0   -2.60    2.90 
  -7  36   0    5.20    9.70 
   7  36   0   -3.70    3.40 
   0 -37   0  -10.10    5.70 
   0 -37   0   10.50   10.30 
   0  37   0   -0.50    5.20 
   0  37   0   -7.00    8.80 
   0  37   0   -7.90    6.50 
   1 -37   0   13.00   12.60 
  -2 -37   0    1.20    4.00 
   2 -37   0   -1.40    8.10 
  -2 -37   0   -3.20    9.60 
   2 -37   0    3.00    7.00 
   2 -37   0   -0.10   13.30 
   2 -37   0    1.80   13.40 
   2  37   0   17.40    8.30 
   2  37   0    6.50    6.60 
  -2  37   0   19.70   21.50 
   2  37   0    9.50   25.10 
  -2  37   0   10.70    7.90 
   2  37   0   -0.50    6.10 
   2  37   0    3.30    8.60 
   3 -37   0   13.00   12.90 
   3 -37   0   25.80   13.90 
  -3 -37   0   10.70   12.10 
  -3  37   0   -2.90   22.80 
   4 -37   0   15.20   11.30 
  -4 -37   0   30.20   11.90 
   4 -37   0   19.30   11.60 
   4 -37   0    3.90    7.90 
   4  37   0   -5.70    7.00 
  -4  37   0    9.70   23.80 
   4  37   0   -1.20    5.30 
   5 -37   0   12.80    9.80 
   5 -37   0    1.10    5.00 
   5 -37   0    4.80    5.70 
   5 -37   0   -0.60    7.50 
   5  37   0    9.10    8.30 
   5  37   0    2.10    4.70 
  -5  37   0   25.50   28.30 
   6 -37   0    7.60    5.20 
   6 -37   0   -3.00    7.30 
   6 -37   0    3.50    4.30 
   6 -37   0    5.90    7.40 
   6 -37   0    2.60    3.60 
   6 -37   0  -11.40    5.80 
  -6  37   0    4.40   12.30 
   6  37   0    3.30    6.50 
   6  37   0    4.60    4.30 
   7 -37   0   -0.30    3.20 
   7 -37   0   -1.90    3.50 
   7  37   0    1.00    6.80 
  -7  37   0   -1.80    5.90 
   0 -38   0    3.00    6.90 
   0 -38   0    7.70   11.50 
   0  38   0    7.80    6.80 
   0  38   0   12.40    9.30 
   0  38   0   32.10   20.50 
   0  38   0   13.50    8.30 
   1 -38   0    5.40   10.30 
  -1 -38   0    9.90   13.30 
  -1 -38   0   13.00    5.20 
   1 -38   0   12.10    9.80 
  -1  38   0    2.20    7.60 
   1  38   0   13.00    7.00 
   1  38   0    4.30    9.30 
   1  38   0   19.40   20.20 
  -1  38   0   10.10   24.90 
   1  38   0    1.10    9.10 
   1  38   0   11.60    6.70 
   2 -38   0   20.40   13.90 
   2 -38   0    5.20    7.70 
  -2 -38   0   13.30    5.30 
   2 -38   0   14.20    8.10 
   2 -38   0    7.30   11.90 
  -2 -38   0    5.40   11.40 
   2  38   0  -17.80   24.40 
   2  38   0    9.00    8.60 
   2  38   0    8.00    9.10 
  -2  38   0   15.50   22.40 
  -2  38   0   12.00    8.50 
   2  38   0   13.40   10.40 
   2  38   0   17.30    8.20 
  -3  38   0    0.80   21.10 
  -4  38   0   24.80   25.70 
   5 -38   0    6.20    7.60 
   5 -38   0    2.40    4.70 
   5 -38   0    3.40    7.30 
   5 -38   0   -2.00    5.00 
   5 -38   0   -0.10   11.60 
  -5  38   0   13.10   15.40 
   5  38   0    3.60    4.70 
   5  38   0   -2.40    4.90 
   6 -38   0    7.70    5.00 
   6 -38   0   -0.30    3.70 
   6 -38   0   -9.00    5.60 
   6 -38   0   -0.10    6.80 
   6 -38   0    8.40    5.60 
   6 -38   0   -1.80    3.70 
  -6  38   0   -1.40   11.40 
   6  38   0    4.60    4.20 
   6  38   0   -3.70    5.40 
   7 -38   0   -1.60    3.20 
   0 -39   0   -7.70   10.10 
   0 -39   0   -8.60    6.00 
   0  39   0   21.90   11.20 
   0  39   0    1.90    7.00 
   0  39   0   -5.20   20.10 
   0  39   0    2.10    6.20 
   1 -39   0    1.90    6.10 
  -1 -39   0   -1.00    8.40 
   1 -39   0   -5.80    9.50 
   1 -39   0  -11.10    7.50 
  -1 -39   0    6.70    5.10 
   1  39   0    0.50    6.90 
   1  39   0    9.90    8.10 
   1  39   0    7.10    5.80 
   1  39   0    1.70    8.30 
  -1  39   0    0.90    7.10 
   1  39   0   -7.60   23.20 
  -1  39   0   21.50   26.40 
   2 -39   0   11.70    7.50 
  -2 -39   0   17.90   10.60 
   2 -39   0  -17.10   12.30 
   2 -39   0   18.80    8.20 
  -2 -39   0    9.80    5.60 
   2 -39   0   -3.40   10.50 
   2  39   0    5.30   20.60 
   2  39   0   19.80    6.90 
   2  39   0    7.00    7.70 
  -2  39   0   50.49   26.50 
   2  39   0   15.70    7.20 
   2  39   0    1.30    9.80 
  -3  39   0    7.10   21.20 
  -3  39   0   38.40   16.70 
  -4 -39   0    0.00   10.40 
   4 -39   0   -2.40    9.50 
   4 -39   0   -6.50    5.50 
   4 -39   0   -2.00    5.20 
   4 -39   0    0.90    6.50 
  -4  39   0   11.90   20.90 
   4  39   0   -9.50    5.70 
   4  39   0   -1.60    5.20 
   5 -39   0    3.20    5.80 
   5 -39   0    1.40    4.20 
   5 -39   0   -1.30    8.10 
   5 -39   0   -1.40    5.00 
  -5  39   0    1.70   13.90 
   5  39   0   -0.10    5.00 
   5  39   0   -4.90    4.40 
   6 -39   0   -8.20    5.30 
   6 -39   0    2.80    3.80 
   6 -39   0   -4.40    6.00 
   6 -39   0    5.90    3.30 
   6 -39   0   -1.80    3.70 
  -6  39   0    5.50   11.50 
   6  39   0    0.10    3.60 
   6  39   0    1.30    5.80 
   0 -40   0    9.40    6.30 
   0 -40   0   -1.40    9.90 
   0  40   0  -24.50    9.20 
   0  40   0   -2.90    5.90 
   0  40   0   26.90   22.90 
   0  40   0    6.50   13.00 
   1 -40   0    7.80    6.50 
   1 -40   0    2.80    8.40 
  -1 -40   0   -0.60    5.10 
   1 -40   0    3.10   11.60 
  -1 -40   0    3.90   10.70 
   1  40   0    0.90    7.50 
   1  40   0    8.20    7.20 
   1  40   0   36.20   22.80 
  -1  40   0    1.80   20.00 
   1  40   0   17.90   10.40 
  -1  40   0  -14.50   10.90 
  -2 -40   0   -6.20    9.10 
   2 -40   0  -27.90   12.40 
   2 -40   0    4.00    8.00 
   2 -40   0  -25.70   10.60 
   2  40   0    3.30    5.70 
   2  40   0    1.50    6.80 
   2  40   0  -34.30   19.60 
  -2  40   0   14.30   18.20 
   2  40   0    4.90    9.70 
  -2  40   0    1.40    7.90 
  -3  40   0   17.00   22.30 
  -4 -40   0    4.70   15.20 
   4 -40   0    7.00   12.00 
   4 -40   0    4.40    6.10 
  -4  40   0   27.80   20.30 
   5 -40   0    0.00    4.80 
   5 -40   0   -3.70    4.40 
   5 -40   0   -3.30    5.90 
   5 -40   0   -5.70    4.10 
   5 -40   0   -2.60    9.30 
  -5  40   0    2.60   20.40 
   5  40   0   -7.60    4.30 
   6 -40   0   -5.40    5.30 
   6 -40   0    3.90    5.70 
   6 -40   0    0.50    3.40 
   6 -40   0    3.20    3.40 
   6 -40   0   -8.20    5.50 
   6  40   0    0.40    5.40 
  -6  40   0   -4.90    8.50 
   6  40   0   -3.40    2.90 
   0 -41   0    1.60    9.90 
   0 -41   0    0.10    6.50 
   0  41   0   -8.00    9.00 
   0  41   0   -2.30   16.80 
   0  41   0    2.00    5.70 
   1 -41   0   12.70    6.80 
   1 -41   0   14.30   12.90 
  -1 -41   0   -4.70    9.50 
   1 -41   0  -10.10    7.60 
   1  41   0   13.80    7.60 
  -1  41   0    3.20    7.10 
  -1  41   0   19.00   20.80 
   1  41   0   12.40    8.00 
   1  41   0   -4.90    9.10 
   1  41   0   -7.30   20.50 
  -1  41   0    0.40   12.70 
   2 -41   0    6.10   10.80 
   2 -41   0    0.20    8.30 
   2 -41   0    9.20    7.40 
  -2 -41   0    7.90    9.90 
   2 -41   0   10.90   11.50 
  -2  41   0   25.60   22.70 
  -2  41   0    8.00    8.10 
   2  41   0   22.00    7.30 
   2  41   0    8.50   10.10 
   2  41   0   -2.90    7.50 
   2  41   0    9.40   20.90 
  -3  41   0   14.20   20.40 
  -4 -41   0    3.00    8.80 
  -4  41   0   10.60   18.90 
   5 -41   0  -10.70    6.30 
   5 -41   0   -1.70    4.70 
   5 -41   0   -8.30    4.10 
   5 -41   0   -0.60    6.70 
   5 -41   0    1.40    3.90 
  -5  41   0    5.00   15.50 
   5  41   0   -4.10    4.60 
   5  41   0   -0.70    4.50 
   6 -41   0   -6.40    4.30 
   6 -41   0    2.50    3.70 
   6 -41   0   -3.40    3.50 
   6 -41   0   -1.30    4.00 
  -6  41   0   -5.40    6.80 
   6  41   0    4.80    7.00 
   6  41   0    0.90    3.20 
   0 -42   0    7.20   10.30 
   0 -42   0   11.80    7.00 
   0  42   0   29.60   23.50 
   0  42   0   13.50    7.30 
   0  42   0   -3.10   10.00 
   1 -42   0   -8.40    9.00 
  -1 -42   0    5.40   10.30 
   1 -42   0    5.00    7.40 
   1 -42   0    5.10    6.50 
   1  42   0   21.30   21.70 
  -1  42   0    1.60    6.90 
   1  42   0    8.60    6.40 
   1  42   0   10.20   10.00 
   1  42   0   13.30    8.70 
  -1  42   0  -13.10   10.40 
  -1  42   0   38.00   23.40 
   2 -42   0   -6.80   12.30 
   2 -42   0    2.00    7.20 
   2 -42   0   12.70    7.50 
   2 -42   0  -16.20   10.00 
   2 -42   0   10.50    9.60 
  -2 -42   0    0.40   14.30 
   2  42   0    6.40   11.60 
   2  42   0    3.50    6.20 
  -2  42   0    5.00    8.60 
   2  42   0    6.10    6.00 
  -2  42   0   48.80   40.20 
   3 -42   0   -4.00    5.20 
   3 -42   0   13.20   10.30 
   3 -42   0  -11.30    9.40 
  -3  42   0   -3.40   16.10 
   3  42   0   -2.60    5.20 
   3  42   0    1.90    7.40 
  -3  42   0  -14.10    8.40 
  -4 -42   0   10.90   10.00 
  -4  42   0   -4.30   14.10 
   5 -42   0   -3.80    4.00 
   5 -42   0    2.80    4.50 
   5 -42   0   -3.30   10.40 
   5 -42   0    0.80    4.00 
   5 -42   0  -11.00    5.50 
   5  42   0   -2.50    6.60 
  -5  42   0    7.50   12.60 
   5  42   0   -3.20    3.90 
   6 -42   0   -3.30    4.60 
   6 -42   0    5.00    3.80 
   6  42   0   -3.70    2.10 
  -6  42   0    0.60    7.70 
   0 -43   0  -13.60    5.80 
   0 -43   0  -15.50    9.70 
   0  43   0   -2.70   18.20 
   0  43   0   -9.10    5.40 
   0  43   0    6.60   10.20 
   1 -43   0    7.00   10.20 
   1 -43   0    0.10    6.20 
  -1 -43   0   11.20   10.70 
   1 -43   0   -1.20    6.80 
   1  43   0   -3.10    8.70 
  -1  43   0    0.20   10.60 
  -1  43   0   23.70   21.20 
   1  43   0    2.80   21.90 
   2 -43   0    9.80    6.90 
   2 -43   0   -5.10    8.40 
   2 -43   0    3.50    7.30 
  -2 -43   0   -6.50    8.70 
   2 -43   0   11.50    8.70 
   2  43   0   -0.10    5.60 
   2  43   0    8.60   20.10 
  -2  43   0   21.60   22.70 
   2  43   0   -3.90    8.70 
   3 -43   0   19.90   10.60 
   3 -43   0   -0.20    5.30 
   3 -43   0    0.20    6.30 
   3 -43   0    3.30    6.90 
  -3 -43   0  -10.10    8.10 
   3  43   0   -6.40    4.90 
   3  43   0    0.50    6.60 
  -3  43   0   31.00   19.40 
   4 -43   0   -0.10    5.10 
  -4 -43   0   -1.10    9.60 
   4 -43   0    5.70   12.40 
   4 -43   0    0.90    5.50 
   4 -43   0    8.90   11.80 
   4 -43   0   -2.70    4.90 
  -4  43   0   -4.60   14.30 
   4  43   0    7.00    5.30 
   4  43   0   -0.60    6.10 
   5 -43   0   -0.60    3.70 
   5 -43   0    1.20    4.70 
   5 -43   0   -1.90    7.80 
   5 -43   0   -1.50    6.30 
   5 -43   0    5.10    3.90 
  -5  43   0   -9.10   11.20 
   5  43   0    1.90    6.30 
   5  43   0    7.00    7.40 
   6 -43   0   -3.60    3.70 
   6  43   0   -7.90    5.00 
   6  43   0   -0.40    2.10 
  -6  43   0   -9.10    6.20 
   0 -44   0   11.00   19.20 
   0 -44   0    0.70    6.40 
   0  44   0  -10.50   19.50 
   0  44   0   -9.70   11.70 
   0  44   0   -8.50    5.30 
   1 -44   0    4.70    6.70 
  -1 -44   0    8.40   10.10 
   1 -44   0    1.70    6.90 
   1 -44   0    4.00   10.50 
   1  44   0   19.60   20.10 
   1  44   0   -2.20    5.90 
  -1  44   0    6.70    7.10 
   1  44   0    3.80    8.40 
  -1  44   0   27.00   23.40 
  -1  44   0   10.70    8.90 
   2 -44   0    0.70    7.80 
   2 -44   0   -2.60   10.10 
   2 -44   0   13.70   13.60 
  -2 -44   0    3.90    9.30 
  -2  44   0   10.00   19.40 
  -2  44   0   10.60    7.50 
   2  44   0   -2.70    5.60 
   2  44   0    2.30    8.80 
   2  44   0   -8.90   17.20 
   3 -44   0    0.90    5.40 
   3 -44   0   -0.70    6.40 
  -3 -44   0   -2.90    7.70 
   3 -44   0    4.80    9.20 
   3 -44   0   17.30   11.20 
   3 -44   0    9.20   10.10 
  -3  44   0   20.10   17.70 
  -3  44   0   -1.40    9.00 
   3  44   0   -0.40    4.70 
   3  44   0    6.20    7.10 
   4 -44   0    8.80    9.00 
   4 -44   0    2.90    5.00 
   4 -44   0   -7.50    5.10 
   4 -44   0    5.60    5.20 
   4 -44   0   -2.70    4.70 
   4  44   0    0.20    5.80 
  -4  44   0    6.00   15.50 
   4  44   0    4.40    4.70 
   5 -44   0   -1.00    5.60 
   5 -44   0    3.20    4.60 
   5 -44   0    1.50    3.60 
   5 -44   0    0.10    4.10 
   5  44   0   -2.70    5.90 
  -5  44   0    0.80   10.70 
   5  44   0   -1.50    3.40 
   6 -44   0    2.00    3.80 
  -6  44   0   -8.50    5.30 
   6  44   0   -3.30    2.40 
   0 -45   0    0.40   10.20 
   0  45   0    4.00    6.70 
   0  45   0  -10.90    7.30 
   0  45   0    1.40   18.30 
   1 -45   0   10.00   11.50 
   1 -45   0   -2.40    8.70 
  -1 -45   0   -1.30    7.90 
  -1  45   0   -1.30    9.70 
  -1  45   0    6.30   18.70 
   1  45   0   -1.10    7.90 
   1  45   0   -7.50   15.70 
  -1  45   0    3.10    7.20 
   1  45   0   -5.80    5.70 
   2 -45   0    2.80    6.10 
   2 -45   0    7.50    8.90 
   2 -45   0   24.70    8.80 
   2  45   0    3.10   18.40 
  -2  45   0   17.80    8.30 
   2  45   0    1.20    6.00 
  -2  45   0    2.00   15.70 
   2  45   0    2.20    6.60 
  -3 -45   0   -7.40   12.50 
   3 -45   0   -0.80    6.90 
   3 -45   0    0.30    5.80 
   3 -45   0   11.60    6.70 
  -3  45   0    7.50    8.60 
   3  45   0   -3.80    9.70 
  -3  45   0  -17.10   13.50 
   3  45   0   -4.50    5.50 
   4 -45   0   -4.70    4.80 
   4 -45   0    2.00    4.90 
   4 -45   0    0.20    4.30 
   4 -45   0   -0.80    4.80 
  -4 -45   0   -4.80    8.50 
   4 -45   0   -1.20    7.10 
  -4  45   0   23.80   18.10 
   4  45   0    0.80    5.40 
   4  45   0   -1.90    4.70 
   5 -45   0   -3.40    3.10 
   5 -45   0   -1.70    3.60 
   5 -45   0   -0.30    5.40 
   5 -45   0   -3.10    3.40 
   5 -45   0   -2.00    3.00 
   5  45   0    1.50    3.50 
   5  45   0   -2.10    6.10 
  -5  45   0    0.00    7.50 
   0 -46   0    1.60    6.70 
   0 -46   0    5.70    9.40 
   0  46   0    8.60   18.30 
   0  46   0   10.60    6.20 
   0  46   0   -0.40    5.20 
   1 -46   0   -5.30    5.50 
  -1 -46   0    1.20    9.30 
   1 -46   0    9.40   16.80 
   1  46   0    7.90   15.50 
   1  46   0   -2.90    5.40 
  -1  46   0   -3.30   15.60 
  -1  46   0  -13.80    6.40 
   1  46   0   -5.40    5.80 
  -1  46   0   -2.20    8.50 
   2 -46   0    0.40    9.00 
  -2 -46   0   -4.60    6.70 
   2 -46   0   12.90   11.80 
   2 -46   0   -2.40    5.40 
   2  46   0    4.20    5.90 
  -2  46   0    8.50   16.70 
   2  46   0    5.50    6.10 
   3 -46   0   18.00   10.60 
   3 -46   0    1.90    6.10 
   3 -46   0   -2.20    4.90 
  -3 -46   0    7.80    9.40 
   3 -46   0    4.20    6.20 
   3  46   0    1.10    5.50 
  -3  46   0   -7.50   14.90 
   3  46   0    0.30    4.80 
   4 -46   0   -0.20    4.00 
  -4 -46   0  -20.20    8.80 
   4 -46   0   -3.10    4.70 
   4 -46   0    2.90    7.20 
   4 -46   0    5.40    5.20 
   4  46   0    0.70    4.80 
   4  46   0    2.50    4.50 
  -4  46   0   -9.00   11.30 
   5 -46   0   -0.80    3.10 
   5 -46   0   -3.10    3.00 
   5 -46   0   -1.10    5.20 
   5 -46   0    1.30    4.00 
   5  46   0   -0.50    5.60 
   5  46   0    2.00    3.50 
  -5  46   0    0.30    7.00 
   0  47   0   11.80   19.20 
   0  47   0    1.70    5.90 
   0  47   0  -17.40    6.40 
   1 -47   0    2.40    7.00 
   1 -47   0   -0.80    7.70 
  -1 -47   0    4.30    7.50 
   1  47   0   -3.60    4.40 
  -1  47   0   17.60   17.00 
  -1  47   0    2.70   11.70 
  -1  47   0  -10.30    5.70 
   1  47   0  -24.90   15.10 
   1  47   0    6.90    6.30 
   2 -47   0  -13.30    4.70 
   2 -47   0   13.20    6.50 
   2 -47   0    2.00    8.70 
  -2 -47   0   -1.00    8.40 
  -2  47   0   -9.20    6.90 
   2  47   0  -20.70   14.90 
   2  47   0   -4.90    7.20 
  -2  47   0   -1.90   16.30 
   3 -47   0    5.40   10.70 
   3 -47   0   -2.10    4.50 
  -3 -47   0    0.50    7.90 
   3 -47   0   -0.80    5.20 
   3 -47   0   -7.30    6.20 
   3  47   0   -4.60    5.00 
   3  47   0    6.20    5.40 
  -3  47   0   -6.20   13.30 
   4 -47   0    1.80    6.40 
   4 -47   0   -4.30    3.40 
   4 -47   0  -13.20    6.00 
   4 -47   0    1.60    3.70 
   4  47   0   -2.60    5.60 
  -4  47   0   -2.80    8.90 
   5 -47   0    0.60    4.80 
  -5  47   0   -3.90    9.70 
   5  47   0    4.00    5.30 
   5  47   0   -1.30    4.30 
   0 -48   0    8.10   10.70 
   0  48   0    4.00    5.80 
   0  48   0   12.30   17.70 
   0  48   0   -4.30    6.80 
  -1 -48   0    2.00    6.30 
   1 -48   0    2.70   10.00 
   1 -48   0    6.90    6.20 
  -1  48   0   -2.10   17.40 
   1  48   0    4.90   15.30 
   1  48   0   -7.00    5.00 
  -1  48   0   11.60    7.70 
  -1  48   0   -5.90    7.40 
   1  48   0    1.80   11.70 
  -2 -48   0   -9.10    6.40 
   2 -48   0   -5.90    5.20 
   2 -48   0   -5.60    4.70 
   2 -48   0    0.20    8.40 
  -2  48   0   -4.00   14.20 
   2  48   0    3.30    4.90 
   2  48   0   -7.70   17.00 
  -2  48   0  -16.40    6.70 
   2  48   0   -2.40    5.20 
  -3 -48   0    2.10    7.90 
   3 -48   0   -1.40    3.70 
   3 -48   0    7.80    4.80 
   3  48   0   -2.50    4.70 
   3  48   0    3.60    4.70 
  -3  48   0  -13.40   11.80 
   4 -48   0    1.30    3.70 
   4 -48   0    0.30    4.00 
   4 -48   0    4.30    6.30 
   4  48   0   -1.50    4.10 
  -4  48   0    4.10   10.70 
   5  48   0    1.30    2.60 
  -5  48   0    4.20    6.60 
   0 -49   0    0.20    8.90 
   0  49   0    1.50    6.30 
   0  49   0    2.20   15.30 
   0  49   0   -5.20    5.80 
   1 -49   0   -2.50    4.90 
  -1 -49   0   -0.30   14.60 
   1 -49   0    6.40    9.50 
  -1  49   0   11.60   16.90 
  -1  49   0   -3.30    6.60 
   1  49   0   -2.50    5.30 
   1  49   0    2.30    6.10 
  -1  49   0   -5.50    7.20 
   1  49   0  -23.90   12.00 
   2 -49   0   -2.40    6.70 
   2 -49   0   -0.50    8.20 
  -2 -49   0    2.70    7.00 
   2 -49   0    3.80    5.00 
   2  49   0   -9.60    4.50 
   2  49   0    0.40    5.70 
  -2  49   0    1.30   13.30 
  -2  49   0   16.40    9.30 
   2  49   0   -3.40   13.30 
  -3 -49   0   -1.70   10.90 
   3 -49   0    4.50    4.30 
   3 -49   0    7.20    4.80 
   3  49   0   11.90    6.80 
  -3  49   0   -7.70   11.30 
   3  49   0    0.50    7.40 
   4 -49   0    3.10    3.80 
   4 -49   0   -2.80    3.10 
   4 -49   0    6.30    9.30 
   4  49   0   -0.70    3.50 
  -4  49   0   17.50   10.60 
   5  49   0    6.40    3.80 
  -5  49   0    2.20    7.40 
   0 -50   0   -8.40    7.80 
   0  50   0   -1.50    5.80 
   0  50   0  -13.60   12.30 
   1 -50   0    0.10    4.60 
   1 -50   0   -7.70    9.00 
  -1 -50   0    1.80    7.80 
  -1  50   0   -4.80    7.30 
  -1  50   0  -10.70   12.60 
  -1  50   0    7.40    6.70 
   1  50   0   -0.50    5.10 
   2 -50   0    4.10    8.30 
  -2 -50   0    4.10    7.80 
   2 -50   0    0.30    4.30 
   2 -50   0    2.20    6.00 
   2  50   0   20.30   17.80 
   2  50   0   -0.70    5.10 
   2  50   0   -3.50    4.30 
  -2  50   0    1.20    7.70 
  -3 -50   0    2.00    5.90 
   3 -50   0   -7.80    3.70 
   3 -50   0   -1.50    3.80 
  -3  50   0   -2.90   12.50 
   3  50   0    1.90    6.40 
   4 -50   0    0.30    4.20 
  -4  50   0   -2.60    7.50 
   4  50   0   -0.70    3.10 
   0 -51   0    8.80    9.00 
   0  51   0    4.30    5.80 
   0  51   0   -6.60    5.20 
   1 -51   0   -8.10    7.10 
  -1 -51   0    8.00    7.40 
   1 -51   0    3.30    5.00 
  -1  51   0   -7.40    6.90 
   1  51   0   10.20   15.40 
   1  51   0    5.40    5.60 
   1  51   0   -6.50    5.10 
   2 -51   0    5.60    4.70 
  -2 -51   0    1.00    7.50 
   2 -51   0   -1.00    8.10 
   2  51   0   -0.80    5.00 
   2  51   0    2.80    6.00 
  -2  51   0    6.80   14.10 
  -3 -51   0   -9.60    5.50 
   3 -51   0   -3.00    5.00 
   3 -51   0    0.60    3.40 
   3  51   0    4.10    4.30 
  -3  51   0    3.10   11.20 
  -4  51   0   -7.90    7.10 
   4  51   0   -0.50    5.20 
   4  51   0    0.60    3.60 
   0 -52   0   -7.50    6.90 
   0  52   0    2.90    5.60 
   0  52   0   -4.10    9.60 
   0  52   0   -0.70   11.60 
   1 -52   0   -6.90    4.20 
  -1 -52   0    1.30    7.20 
   1 -52   0   -6.20    6.00 
   1  52   0   -2.20    6.30 
   1  52   0   -4.00    6.30 
  -1  52   0   -4.30    6.30 
  -1  52   0   -9.40    5.60 
   1  52   0   11.70   13.40 
  -1  52   0   -1.90   12.60 
  -2 -52   0    4.70    7.30 
   2 -52   0   -6.30    7.00 
   2 -52   0   -3.60    3.60 
  -2  52   0    1.60   12.70 
   2  52   0    2.10    4.50 
  -3 -52   0   -6.80    5.40 
   3 -52   0   -2.40    3.90 
   3  52   0   -4.90    3.80 
  -3  52   0   -4.00   10.60 
   4  52   0    1.80    2.70 
   4  52   0   -1.60    4.80 
  -4  52   0    5.00    6.50 
   0 -53   0   -8.30    6.00 
   0  53   0   -3.80    5.10 
   0  53   0   -3.40   11.00 
   0  53   0    1.40   10.70 
  -1 -53   0   -4.10    6.10 
   1 -53   0   -4.20    6.30 
  -1  53   0    1.60   10.90 
   1  53   0   -6.50   11.40 
   1  53   0   -1.20    4.60 
  -1  53   0   -9.80   15.00 
   2 -53   0   -3.50    4.10 
  -2 -53   0   -1.60    6.10 
  -2  53   0    0.50    9.90 
   2  53   0    1.90    4.20 
   3  53   0    0.00    3.40 
  -3  53   0   11.40   10.10 
   4  53   0   -0.70    3.00 
  -4  53   0   -3.10    5.20 
   0 -54   0    1.50    5.80 
   0  54   0   -7.30    4.10 
   0  54   0    4.20   12.40 
  -1 -54   0   -3.70    6.00 
   1 -54   0   -6.50    4.80 
  -1  54   0   -8.00    4.90 
  -1  54   0   -5.60   10.10 
   1  54   0   -5.20    3.80 
   1  54   0    2.10   13.20 
  -2 -54   0   -2.30    4.50 
  -2  54   0    0.20   10.10 
   2  54   0    5.00    3.70 
  -3  54   0    0.80    8.60 
   3  54   0   -1.10    3.30 
   0 -55   0   -5.60    5.80 
   0  55   0   -0.10    4.20 
   0  55   0   10.20   10.70 
   1 -55   0   -3.80    5.70 
  -1 -55   0   -1.30    5.80 
   1  55   0   -1.70    4.40 
  -1  55   0   -4.70    8.50 
   1  55   0  -29.80   17.80 
  -1  55   0   -6.70    4.80 
  -2 -55   0   -0.40    4.70 
   2  55   0   -0.90    3.70 
   3  55   0   -2.90    2.70 
  -3  55   0    5.00    7.10 
   0 -56   0   -8.60    5.40 
   0  56   0   -3.90    3.70 
   0  56   0   -4.80   10.10 
  -1 -56   0   -2.10    6.10 
   1  56   0   -2.10    2.90 
  -1  56   0    0.70    8.30 
   2  56   0    3.50    3.40 
  -2  56   0   -1.30    7.00 
   0 -57   0   -5.20    6.80 
   0  57   0    0.50    4.10 
  -1  57   0   -8.20    8.40 
   1  57   0   -2.90    2.80 
  -2  57   0   -3.70    7.10 
   2  57   0   -3.80    2.70 
   9   0  -1    1.00    4.30 
   9   0  -1   -3.30    3.90 
   9   0  -1   -1.10    4.40 
   8   0  -1    3.30    9.80 
   8   0  -1    4.40    4.10 
   7   0  -1   16.00   13.20 
   7   0  -1   21.90    4.20 
   7   0  -1    1.20    6.40 
   6   0  -1   84.19   19.30 
  -6   0   1   99.99   21.10 
   5   0  -1  106.59   23.20 
  -5   0   1  118.69   23.60 
   5   0  -1  117.79   24.20 
   4   0  -1   55.39   13.00 
   4   0  -1   59.69   12.70 
   3   0  -1   71.39   13.60 
   3   0  -1   65.39   12.90 
   3   0  -1   66.39   14.00 
   2   0  -1  136.39   26.50 
   2   0  -1  139.89   26.40 
   1   0  -1 1574.54  299.37 
   1   0  -1 1606.44  299.37 
   0   0  -1    4.60    1.30 
   0   0   1    5.30    1.40 
   1   0   1 1074.19  202.58 
   2   0   1 2664.93  502.35 
   3   0   1   52.19   11.80 
   4   0   1  328.17   66.19 
   4   0   1  377.46   67.49 
   5   0   1   -5.00    4.90 
  -5   0  -1   -4.10    5.30 
   6   0   1   36.40   18.90 
   6   0   1   36.80   18.10 
   6   0   1   45.80    9.00 
  -6   0  -1   36.00   12.20 
   7   0   1   -9.90    6.70 
   7   0   1  -13.00   10.40 
   7   0   1  -11.20    7.50 
   7   0   1    0.40    8.80 
   7   0   1   -0.40    9.60 
   7   0   1   -8.00    4.90 
   7   0   1   -1.00    9.60 
   7   0   1   -8.30    4.70 
   8   0   1   42.70   13.80 
   8   0   1   26.10   11.10 
   8   0   1   29.90   14.60 
   9  -1  -1   -1.50    5.30 
   9  -1  -1    2.40    4.20 
   9  -1  -1    2.10    4.30 
   9   1  -1   -3.40    4.20 
   9   1  -1   -0.10    4.70 
   9   1  -1   -6.50    4.30 
   8  -1  -1   10.20   11.70 
   8  -1  -1   16.30    3.10 
   8  -1  -1   12.40    5.40 
   8   1  -1   12.00    5.70 
   8   1  -1    1.70    9.20 
   7  -1  -1   55.39   10.70 
   7   1  -1   55.99   10.70 
   7   1  -1   78.49   22.30 
   6  -1  -1  152.18   37.50 
   6  -1  -1  160.58   33.30 
  -6  -1   1  188.68   34.90 
  -6   1   1  165.28   34.30 
   6   1  -1  164.38   33.30 
   5  -1  -1  116.79   23.80 
  -5  -1   1   96.59   23.00 
   5  -1  -1  121.89   23.10 
   5   1  -1  109.09   23.70 
  -5   1   1  117.79   23.30 
   5   1  -1  115.89   23.10 
   4  -1  -1  236.58   48.00 
  -4  -1   1  240.38   48.10 
   4  -1  -1  257.67   48.50 
   4   1  -1  243.98   48.10 
   4   1  -1  266.27   48.40 
   3  -1  -1  294.17   55.69 
   3  -1  -1  285.17   55.29 
   3   1  -1  294.77   55.79 
   3   1  -1  289.17   55.29 
   3   1  -1  303.77   56.09 
   2  -1  -1  250.27   47.00 
   2  -1  -1  242.18   46.90 
   2   1  -1  247.58   46.90 
   2   1  -1  249.78   47.00 
   0  -1   1   74.69   14.40 
   0  -1   1   67.49   14.50 
   0  -1  -1   77.79   14.40 
   0   1  -1   79.49   14.50 
   0   1   1   71.49   14.50 
   0   1  -1   84.29   14.40 
   1  -1   1   90.49   18.20 
  -1   1  -1   98.19   17.70 
   1   1   1   85.89   18.10 
   2  -1   1  467.75   96.59 
  -2  -1  -1  522.75   95.59 
  -2  -1  -1  504.25   95.59 
   2   1   1  532.95   96.79 
   3  -1   1  728.13  135.79 
   3   1   1  701.83  135.69 
   4  -1   1  448.76   83.19 
   4  -1   1  415.66   81.99 
   4   1   1  452.95   83.19 
   4   1   1  420.56   81.99 
  -5  -1  -1    4.40    7.70 
   5  -1   1   -7.40    9.50 
   5  -1   1    4.70    5.20 
   5   1   1    4.70    3.80 
   5   1   1   -3.60    4.90 
  -5   1  -1    2.00    5.80 
   6  -1   1   42.80   22.10 
  -6  -1  -1   84.49   16.30 
   6  -1   1   50.69   11.70 
   6  -1   1   64.69   21.70 
   6   1   1   79.09   23.30 
   6   1   1   56.89   11.30 
  -6   1  -1   99.69   16.40 
   6   1   1   61.39   22.20 
   7  -1   1    2.70   10.10 
   7  -1   1   13.10   11.00 
   7  -1   1   14.80   10.30 
   7  -1   1  -11.90   15.40 
   7  -1   1   21.30   13.40 
   7  -1   1   -1.90    5.30 
   7   1   1   14.40   10.20 
   7   1   1   -0.40    4.90 
   7   1   1   32.00   16.10 
   7   1   1    9.90   10.60 
   7   1   1    5.10    8.10 
   8  -1   1    3.30   10.40 
   8  -1   1    9.80    7.70 
   8  -1   1   15.60    8.70 
   8  -1   1    1.20    5.30 
   8  -1   1    5.30    4.40 
   8  -1   1    3.90    8.10 
   8   1   1    0.10    4.30 
   8   1   1   15.70   12.00 
   8   1   1   20.30    8.80 
   9  -2  -1   -0.40    4.50 
   9  -2  -1    3.20    4.60 
   9  -2  -1    1.90    4.60 
   9   2  -1   -1.10    4.80 
   9   2  -1   -2.50    5.20 
   9   2  -1   -1.00    5.30 
   8  -2  -1    7.70    4.30 
   8  -2  -1  -13.50    5.20 
   8  -2  -1    2.30   10.40 
   8   2  -1    3.30    3.80 
   8   2  -1    4.40   11.20 
   7  -2  -1   45.80   11.30 
   7  -2  -1   26.90   15.50 
   7  -2  -1   28.90    5.70 
   7   2  -1   35.40    9.70 
   7   2  -1   22.30   16.00 
  -6  -2   1   99.89   21.80 
   6  -2  -1  104.09   20.60 
   6  -2  -1   70.99   21.60 
  -6   2   1  103.49   22.40 
   6   2  -1  105.09   20.50 
   5  -2  -1   23.90    8.20 
  -5  -2   1   38.90    8.60 
   5  -2  -1   27.70    7.70 
   5   2  -1   25.70    7.70 
  -5   2   1   39.60    9.20 
   5   2  -1   30.90    8.70 
   4  -2  -1  889.11  176.68 
  -4  -2   1  878.71  176.78 
   4  -2  -1  982.50  177.18 
   4   2  -1  994.60  177.18 
   4   2  -1  927.31  176.88 
   3  -2  -1  115.49   22.40 
   3  -2  -1  119.89   23.00 
   3   2  -1  125.89   23.00 
   3   2  -1  122.69   23.30 
   3   2  -1  111.39   22.40 
   2  -2  -1  313.77   57.49 
   2  -2  -1  302.17   57.39 
   2   2  -1  285.77   57.59 
   2   2  -1  309.17   57.39 
   0  -2   1  517.65  107.09 
   0  -2   1  551.24  106.99 
   0  -2  -1  609.64  107.09 
   0  -2  -1  541.75  107.09 
   0   2  -1  604.04  106.99 
   0   2   1  542.75  107.09 
   0   2  -1  614.94  107.19 
   1  -2   1 5813.72 1147.69 
  -1  -2  -1 6255.57 1147.39 
  -1   2  -1 6427.96 1147.39 
   1   2   1 5898.01 1147.69 
  -2  -2  -1 1559.34  289.77 
   2  -2   1 1518.35  290.77 
  -3  -2  -1  594.14  120.09 
   3  -2   1  652.53  120.39 
   3   2   1  652.93  120.39 
  -4  -2  -1   32.90    9.00 
   4  -2   1   36.20    8.90 
   4  -2   1   33.20    6.90 
   4   2   1   29.70    8.00 
   4   2   1   23.90    6.90 
   5  -2   1   61.09   17.60 
   5  -2   1   64.09   15.40 
  -5  -2  -1   82.29   17.70 
   5   2   1   62.19   15.80 
  -5   2  -1   68.99   19.30 
   6  -2   1   33.70    7.30 
   6  -2   1   55.99   17.90 
   6  -2   1   37.60   19.40 
   6  -2   1   34.60   16.00 
   6   2   1   12.60   14.80 
   6   2   1   32.10   17.20 
  -6   2  -1   37.70   11.80 
   7  -2   1   15.90   11.70 
   7  -2   1   13.40   11.70 
   7  -2   1   22.10   14.70 
   7  -2   1   13.20   13.80 
   7  -2   1    6.50   11.10 
   7   2   1   16.70   10.60 
   7   2   1   17.70   12.00 
   7   2   1    2.20   10.10 
   7   2   1    8.80   12.70 
   8  -2   1   -9.20    5.40 
   8  -2   1    3.70    6.10 
   8  -2   1   22.00   13.00 
   8  -2   1   -5.90   10.30 
   8  -2   1    1.80    4.20 
   8  -2   1    1.70    8.20 
   8   2   1    9.20   12.80 
   8   2   1    7.20    7.30 
   8   2   1   -4.10    4.30 
   8   2   1    9.00    7.20 
   9  -3  -1   10.00    5.10 
   9  -3  -1    2.10    4.60 
   9  -3  -1    4.40    5.30 
   9   3  -1    8.40    6.70 
   9   3  -1   13.20    5.60 
   8  -3  -1   59.49   11.90 
   8  -3  -1   56.09   18.90 
   8   3  -1   44.80    8.80 
   8   3  -1   44.80   19.70 
   8   3  -1   48.10   11.60 
   7  -3  -1   33.60    7.30 
   7  -3  -1   13.80   15.60 
   7  -3  -1   35.70   11.50 
   7   3  -1   34.10   10.90 
   7   3  -1   40.20   18.80 
   7   3  -1   42.20    7.30 
  -6  -3   1   11.50    7.20 
  -5  -3   1    5.50    3.80 
   5  -3  -1    2.40    3.30 
   5  -3  -1    1.00    4.00 
   5   3  -1   -4.30    3.50 
   5   3  -1    1.60    3.60 
  -4  -3   1  218.78   44.00 
   4  -3  -1  229.08   44.00 
   4   3  -1  228.58   44.30 
   4   3  -1  231.58   44.10 
  -3  -3   1  162.88   35.60 
   3  -3  -1  193.68   35.00 
   3  -3  -1  181.58   35.40 
   3   3  -1  188.18   35.30 
   3   3  -1  194.38   35.90 
   2  -3  -1 6152.78 1075.79 
  -2  -3   1 5216.48 1075.79 
   2   3  -1 5786.32 1075.79 
  -1  -3   1 3265.47  681.53 
  -1  -3   1 3563.04  681.63 
   1  -3  -1 3633.14  681.53 
   1   3  -1 3768.02  681.63 
   1   3  -1 3887.01  681.53 
   0  -3   1  834.72  163.48 
   0  -3  -1  820.82  163.48 
   0  -3  -1  929.41  163.58 
   0  -3   1  907.01  163.68 
   0  -3   1  756.52  163.48 
   0   3  -1  895.71  163.48 
   0   3   1  856.61  163.58 
   0   3  -1  956.00  163.68 
  -1  -3  -1 2390.06  441.26 
   1  -3   1 2329.37  441.56 
  -1  -3  -1 2183.88  441.46 
  -1   3  -1 2543.95  441.16 
   1   3   1 2273.27  441.46 
  -2  -3  -1   44.90    8.30 
  -2  -3  -1   37.20    9.10 
   2  -3   1   41.80   10.60 
  -3  -3  -1  431.26   83.39 
   3  -3   1  425.56   83.49 
   3   3   1  453.75   83.49 
  -4  -3  -1  277.77   51.69 
   4  -3   1  255.17   49.90 
   4  -3   1  263.17   51.29 
   4   3   1  260.07   49.99 
   4   3   1  256.97   51.09 
  -5  -3  -1   28.50   11.70 
   5  -3   1   18.80    7.10 
  -5   3  -1   17.40   11.00 
   5   3   1    9.10    5.90 
   6  -3   1  112.49   28.70 
   6   3   1  120.39   32.60 
   6   3   1   86.49   27.90 
   6   3   1   94.99   18.90 
   7  -3   1   23.40   12.50 
   7  -3   1   20.40   11.70 
   7  -3   1    7.90    9.90 
   7  -3   1   -1.90    5.10 
   7  -3   1   10.10   13.60 
   7  -3   1   27.70   13.80 
   7  -3   1   -6.30    5.20 
   7   3   1   49.10   17.70 
   7   3   1    1.10   10.10 
   7   3   1    1.20    4.80 
   7   3   1   30.90   12.50 
   7   3   1    5.00   10.20 
   8  -3   1   26.40   10.90 
   8  -3   1    1.50    7.10 
   8  -3   1   26.80   10.30 
   8  -3   1   21.50   12.80 
   8   3   1   26.50    9.90 
   8   3   1   12.10    9.30 
   8   3   1   17.70   10.70 
   9  -4  -1    1.50    4.80 
   9  -4  -1    2.00    4.70 
   9  -4  -1    5.80    4.60 
   9   4  -1   -1.10    4.50 
   9   4  -1    1.80    6.90 
   9   4  -1   -4.20    4.50 
   8  -4  -1   11.80   12.90 
   8  -4  -1   12.60    4.60 
   8  -4  -1   -6.40    7.80 
   8  -4  -1   -6.90    4.90 
   8  -4  -1    6.40    1.60 
   8   4  -1   -1.10   12.20 
   8   4  -1   12.20    5.10 
   7  -4  -1    5.80    5.80 
   7  -4  -1   10.00   14.10 
   7   4  -1   -0.90   11.20 
   7   4  -1   14.50    6.20 
   6  -4  -1   43.80    9.20 
  -6  -4   1   31.30   10.30 
   6  -4  -1   26.90    9.90 
  -6   4   1   39.30   11.20 
   6   4  -1   31.70    8.90 
   5  -4  -1  126.09   25.80 
   5  -4  -1  122.49   27.30 
  -5  -4   1  117.09   25.10 
   5   4  -1  127.19   25.90 
  -4  -4   1  456.95   91.29 
   4  -4  -1  457.45   91.19 
   4  -4  -1  489.15   93.99 
   4   4  -1  514.55   91.69 
   4   4  -1  483.15   91.49 
   3  -4  -1    1.80    1.70 
   3  -4  -1    2.20    1.30 
  -3  -4   1    2.00    2.60 
   3  -4  -1    1.60    1.30 
   3   4  -1    3.10    2.90 
   3   4  -1    0.80    1.20 
  -2  -4   1  790.82  149.79 
   2  -4  -1  826.92  149.79 
  -2  -4   1  732.13  149.79 
   2   4  -1  794.02  149.88 
   2   4  -1  796.62  149.59 
   2   4  -1  824.02  149.88 
  -1  -4   1 6175.08 1247.98 
  -1  -4   1 6750.42 1248.08 
   1   4  -1 6981.00 1248.08 
   0  -4  -1 4258.17  806.12 
   0  -4   1 3857.91  806.12 
   0  -4   1 4408.06  806.32 
   0  -4   1 3854.71  806.02 
   0  -4  -1 4693.53  806.22 
   0   4  -1 4650.13  806.22 
  -1  -4  -1  162.78   31.30 
   1  -4   1  179.78   31.40 
  -1  -4  -1  151.48   31.50 
   1  -4   1  167.48   31.70 
   1   4   1  150.68   31.60 
  -1   4  -1  174.08   31.30 
  -2  -4  -1   71.59   14.10 
  -2  -4  -1   68.19   13.20 
   2   4   1   69.19   14.50 
   3  -4   1  411.66   81.89 
  -3  -4  -1  448.66   81.79 
   3   4   1  423.96   81.89 
  -4  -4  -1  748.23  138.49 
   4  -4   1  755.72  138.79 
   4  -4   1  723.23  137.49 
   4   4   1  720.23  138.59 
   4   4   1  696.73  137.59 
   5  -4   1   86.29   21.20 
   5  -4   1   99.09   21.50 
   5   4   1   98.19   21.00 
   6  -4   1   49.70   19.90 
   6  -4   1   36.20   19.40 
   6   4   1   22.80   19.20 
   6   4   1   65.19   11.50 
   7  -4   1   -7.10    9.10 
   7  -4   1   -5.70    5.00 
   7  -4   1    1.30   14.70 
   7  -4   1    4.00    8.20 
   7  -4   1    5.70    8.70 
   7  -4   1   -4.70    5.20 
   7  -4   1    2.10   10.50 
   7   4   1   -5.80   10.90 
   7   4   1    5.80    9.40 
   7   4   1    8.10    8.90 
   7   4   1   -4.40   10.50 
   8  -4   1    0.50    3.70 
   8  -4   1   -1.80    5.50 
   8  -4   1    8.00    6.50 
   8  -4   1   -6.40   10.90 
   8  -4   1    4.20   12.50 
   8  -4   1    1.80    6.80 
   8   4   1   -7.00    8.40 
   8   4   1   -6.10    3.90 
   8   4   1   -1.30    6.80 
   8   4   1    2.00    6.00 
   8   4   1   -5.00    2.70 
   9  -5  -1   -0.80    4.30 
   9  -5  -1    0.40    4.30 
   9  -5  -1    6.10    5.60 
   9   5  -1    1.40    4.60 
   9   5  -1    0.90    5.20 
   9   5  -1   -3.90    4.80 
   8  -5  -1   42.30   16.30 
   8  -5  -1   37.50    8.40 
   8  -5  -1   13.80   10.70 
   8   5  -1   27.60    7.70 
   8   5  -1   20.00   13.40 
   7  -5  -1   44.90    7.90 
   7   5  -1   36.40    7.80 
   7   5  -1   94.89   24.20 
   6  -5  -1   14.40    7.60 
  -6  -5   1   25.40    8.10 
   6  -5  -1   29.30    6.80 
  -6   5   1   12.50    7.90 
   6   5  -1   20.60    7.50 
   5  -5  -1   79.69   20.10 
  -5  -5   1   93.19   19.40 
   5   5  -1   99.29   20.10 
   4  -5  -1  888.31  165.98 
   4  -5  -1  857.31  166.08 
  -4  -5   1  833.22  166.18 
   4  -5  -1  903.31  166.58 
   4   5  -1  876.91  166.68 
   4   5  -1  905.11  166.48 
   3  -5  -1  200.08   37.30 
  -3  -5   1  194.48   37.90 
   3  -5  -1  194.08   37.70 
   3  -5  -1  193.08   37.30 
   3   5  -1  200.08   37.40 
  -2  -5   1  663.13  132.99 
   2  -5  -1  707.73  132.79 
   2   5  -1  723.93  132.79 
   2   5  -1  718.03  132.99 
   2   5  -1  708.73  132.99 
  -1  -5   1 8563.84 1610.94 
   0  -5  -1 9999.00 1880.81 
   1  -5   1 2168.58  417.06 
  -1  -5  -1 2095.79  416.96 
   1  -5   1 2404.96  416.86 
  -1  -5  -1 2222.38  416.86 
   1   5   1 2124.09  417.06 
  -1   5  -1 2270.97  416.76 
  -2  -5  -1  253.27   48.60 
  -2  -5  -1  260.47   49.20 
   2   5   1  264.17   49.40 
  -2   5  -1  253.87   48.40 
   3  -5   1 1053.49  198.88 
  -3  -5  -1 1046.30  198.78 
   3   5   1 1051.79  198.88 
   4  -5   1  149.99   28.90 
  -4  -5  -1  147.09   28.30 
   4  -5   1  127.59   27.30 
   4   5   1  147.99   28.70 
   5  -5   1   12.30    7.20 
   5  -5   1   25.00    8.90 
   5   5   1   23.00    7.50 
   6  -5   1  102.09   28.40 
   6  -5   1   61.49   16.40 
  -6   5  -1  124.59   20.40 
   6   5   1   81.99   15.20 
   7  -5   1   20.10   12.50 
   7  -5   1   20.30   12.40 
   7  -5   1   31.00   12.60 
   7  -5   1   11.80   11.30 
   7  -5   1    5.50   10.40 
   7   5   1   10.90   10.80 
   7   5   1   16.10   10.60 
   7   5   1   22.30   13.90 
   8  -5   1   -2.20    3.50 
   8  -5   1   -1.60    5.20 
   8  -5   1    9.70    7.50 
   8  -5   1   -0.60    5.70 
   8  -5   1   -3.70    5.70 
   8   5   1   -3.70    5.00 
   8   5   1    3.90    7.20 
   9  -6  -1   17.40    5.60 
   9  -6  -1    5.30    5.30 
   9   6  -1    3.10    4.70 
   9   6  -1   11.50    7.00 
   8  -6  -1    5.90    8.80 
   8  -6  -1   11.00   10.70 
   8  -6  -1   11.30    4.90 
   8  -6  -1   -6.00    4.70 
   8   6  -1   11.80    4.90 
   8   6  -1    6.40    9.90 
   7  -6  -1   22.70    6.80 
   7  -6  -1   33.40    8.60 
   7  -6  -1    5.40   14.10 
   7  -6  -1   36.10    9.70 
   7   6  -1   17.00    7.30 
   7   6  -1   29.00    9.00 
   7   6  -1   10.60   18.40 
  -6  -6   1  171.38   40.50 
   6  -6  -1  220.58   41.70 
   6   6  -1  230.58   39.00 
  -6   6   1  153.88   40.80 
  -5  -6   1   88.09   18.90 
   5   6  -1   83.29   19.40 
   5   6  -1   88.39   18.50 
   4  -6  -1  541.95  102.29 
   4  -6  -1  537.05  101.69 
   4   6  -1  527.45  102.19 
  -3  -6   1  222.78   44.30 
   3  -6  -1  231.78   44.00 
   3  -6  -1  225.68   43.70 
   3  -6  -1  227.88   43.70 
   3   6  -1  228.18   45.50 
   3   6  -1  244.58   43.80 
  -2  -6   1  272.67   52.79 
   2  -6  -1  287.27   52.59 
   2   6  -1  270.07   52.59 
   2   6  -1  280.97   52.79 
   1  -6  -1   62.09   12.30 
  -1  -6   1   60.79   12.00 
   1  -6  -1   63.69   12.10 
   1   6  -1   57.09   12.00 
   1   6  -1   63.79   11.90 
   1   6  -1   65.39   12.30 
   0  -6   1 1458.25  292.97 
   0  -6   1 1554.14  293.27 
   0  -6  -1 1587.34  293.27 
   0  -6  -1 1605.44  293.27 
   0  -6   1 1367.76  293.07 
   0  -6  -1 1459.15  293.17 
   0   6   1 1764.72  293.37 
   0   6  -1 1629.54  293.27 
   0   6  -1 1604.14  292.97 
   1  -6   1 2921.41  517.45 
  -1  -6  -1 2692.53  517.55 
   1  -6   1 2762.72  517.65 
  -1  -6  -1 2677.33  517.35 
  -1   6  -1 2849.61  517.35 
   1   6   1 2591.64  517.55 
  -2  -6  -1  410.36   81.49 
  -2  -6  -1  452.65   82.09 
   2  -6   1  443.06   82.49 
  -2   6  -1  428.16   81.29 
   2   6   1  431.86   82.09 
  -3  -6  -1 3552.34  672.43 
   3  -6   1 3510.45  672.53 
   3   6   1 3644.64  672.53 
  -4  -6  -1   68.69   13.10 
   4  -6   1   54.19   11.80 
   4  -6   1   59.79   13.70 
   4   6   1   53.79   12.20 
   4   6   1   48.70   12.80 
   5  -6   1   89.49   16.80 
   5  -6   1   52.19   14.80 
  -5  -6  -1   41.60   14.90 
   5   6   1   81.89   15.40 
   6  -6   1   41.60   17.50 
   6  -6   1   67.49   21.90 
   6  -6   1   73.29   20.00 
  -6   6  -1   54.39   15.40 
   6   6   1   49.60   21.40 
   6   6   1   36.40   11.50 
   6   6   1   27.20   16.70 
   7  -6   1    7.40   11.20 
   7  -6   1   -6.80    9.10 
   7  -6   1   23.50   12.60 
   7  -6   1   10.10   10.40 
   7  -6   1    4.10   15.20 
   7  -6   1   -3.40    5.10 
   7  -6   1    1.70    5.60 
   7  -6   1   -7.30    5.30 
   7   6   1    5.50    4.60 
   7   6   1    1.80    9.70 
   7   6   1    9.70    9.80 
   7   6   1   -4.00    7.30 
   7   6   1   15.60   13.30 
   8  -6   1    1.10    3.50 
   8  -6   1  -10.20   10.70 
   8  -6   1    7.30    7.50 
   8  -6   1   -1.20    6.00 
   8  -6   1   11.80    8.50 
   8  -6   1    5.80    5.30 
   8   6   1    2.90    6.10 
   8   6   1    4.70    7.60 
   8   6   1   -6.30    9.80 
   9  -7  -1   -0.60    4.80 
   9  -7  -1    3.10    4.10 
   9  -7  -1    0.20    5.20 
   9   7  -1    3.20    6.00 
   9   7  -1    0.30    4.50 
   8  -7  -1    0.60    8.10 
   8  -7  -1    7.90    6.00 
   8  -7  -1   -8.30    8.10 
   8   7  -1    1.60    3.70 
   8   7  -1   -0.60   13.00 
   7  -7  -1   27.20   24.80 
   7  -7  -1   92.89   15.70 
   7   7  -1   86.49   15.70 
   7   7  -1   32.40    6.60 
   6  -7  -1   51.99   14.60 
  -6  -7   1   86.99   16.40 
   6   7  -1   72.89   18.20 
  -6   7   1   50.19   15.30 
   4  -7  -1 1380.66  262.37 
   4  -7  -1 1420.96  260.97 
   4  -7  -1 1374.06  260.37 
   4   7  -1 1356.86  260.77 
   4   7  -1 1363.66  261.17 
   3  -7  -1  397.86   75.29 
   3  -7  -1  397.76   75.09 
  -3  -7   1  384.86   75.59 
   3   7  -1  395.06   75.69 
   3   7  -1  408.66   75.19 
   2  -7  -1 1431.96  265.47 
   2   7  -1 1417.36  265.37 
   2   7  -1 1378.06  265.47 
  -1  -7   1  875.41  163.38 
   1  -7  -1  853.61  163.38 
   1   7  -1  831.62  163.28 
   1   7  -1  911.91  163.48 
   1  -7   1  229.18   44.90 
  -1  -7  -1  222.38   44.80 
   1  -7   1  225.28   44.60 
  -1   7  -1  262.47   44.40 
   1   7   1  217.98   44.80 
  -1   7  -1  247.98   44.60 
  -2  -7  -1  104.89   22.40 
   2  -7   1  126.79   22.70 
  -2   7  -1  111.99   21.70 
   2   7   1  117.89   22.60 
   3  -7   1  790.52  150.98 
  -3  -7  -1  793.02  150.78 
   3   7   1  802.52  150.88 
   4  -7   1   32.90    8.30 
   4  -7   1   22.30    6.30 
  -4  -7  -1   25.20    7.50 
   4   7   1   25.90    6.30 
   4   7   1   34.50    8.50 
  -5  -7  -1  144.99   28.80 
   5  -7   1  138.19   29.70 
   5  -7   1  132.19   29.20 
   5   7   1  136.19   29.30 
   6   7   1  107.99   28.10 
   6   7   1  107.49   21.80 
   6   7   1   97.49   19.30 
   7  -7   1   -3.00    5.10 
   7  -7   1   -0.70    9.80 
   7  -7   1    6.10    9.90 
   7  -7   1    0.20   11.20 
   7  -7   1   -8.30    5.20 
   7  -7   1    0.20   10.90 
   7  -7   1   -4.40    9.70 
   7  -7   1    3.40    4.50 
   7   7   1   -5.50    3.40 
   7   7   1    1.70    7.80 
   7   7   1   -1.40    6.80 
   7   7   1   -0.50    9.30 
   7   7   1   -3.90    9.70 
   8  -7   1    2.80   11.00 
   8  -7   1   12.50    7.60 
   8  -7   1    4.80    6.70 
   8  -7   1   12.40    7.10 
   8  -7   1    6.10    3.50 
   8  -7   1    4.90    6.50 
   8   7   1    5.10    6.10 
   8   7   1    2.60    7.60 
   8   7   1   14.80    8.60 
   9  -8  -1   -0.40    4.50 
   9  -8  -1   -0.60    3.50 
   9  -8  -1   -2.90    4.10 
   9   8  -1    3.00    5.40 
   9   8  -1    4.80    4.40 
   8  -8  -1    3.90   10.10 
   8  -8  -1    1.80    8.30 
   7  -8  -1    6.10    7.90 
   7  -8  -1  -15.40   12.50 
   7  -8  -1    0.90    5.20 
   7   8  -1    2.40    8.70 
   7   8  -1    1.40    4.60 
   6  -8  -1  194.08   35.30 
  -6  -8   1  186.08   34.90 
   6   8  -1  173.88   42.40 
   6   8  -1  153.08   33.20 
   6   8  -1  156.18   34.20 
  -6   8   1  180.78   35.00 
   6   8  -1  177.48   36.30 
   5  -8  -1   46.40   10.50 
   5  -8  -1   40.00   10.90 
  -5  -8   1   50.79   11.10 
   5   8  -1   42.10   10.90 
   5   8  -1   37.50   10.40 
   4  -8  -1  450.25   85.29 
   4  -8  -1  446.76   85.59 
   4  -8  -1  429.76   84.89 
  -4  -8   1  462.45   85.69 
   4   8  -1  448.86   85.49 
   4   8  -1  441.86   85.39 
   3  -8  -1  993.60  182.48 
  -3  -8   1  968.10  182.78 
   3   8  -1  939.01  182.78 
  -2  -8   1 3026.60  581.84 
   2  -8  -1 3226.68  581.74 
   2   8  -1 3116.99  581.74 
   2   8  -1 2994.60  581.84 
   1  -8  -1   14.20    3.20 
  -1  -8   1   15.10    3.30 
   1   8  -1   13.00    2.90 
   1   8  -1   13.20    3.60 
   1  -8   1 1618.54  296.57 
   1  -8   1 1598.64  296.77 
  -1  -8  -1 1578.04  296.87 
   1   8   1 1504.55  296.67 
   2  -8   1  239.48   42.60 
   2  -8   1  220.48   42.80 
  -2  -8  -1  222.98   42.70 
  -2   8  -1  211.68   42.00 
   2   8   1  222.48   42.80 
   3  -8   1  450.85   84.99 
  -3  -8  -1  446.66   84.69 
   3   8   1  434.56   84.89 
   4  -8   1   76.09   16.00 
   4  -8   1   63.59   14.30 
  -4  -8  -1   64.69   15.30 
   4   8   1   74.99   15.70 
   4   8   1   74.39   14.80 
   5  -8   1   59.59   16.90 
  -5  -8  -1   96.49   17.20 
   5  -8   1   72.39   17.50 
   5   8   1   64.49   16.60 
   6  -8   1    2.20    3.90 
   6  -8   1   -4.60    6.40 
   6  -8   1    3.60   11.80 
   6  -8   1    8.30   11.00 
   6  -8   1   -5.60    6.40 
   6  -8   1    6.90   11.40 
   6   8   1   -4.40    5.90 
   6   8   1   -4.20   12.40 
   6   8   1   -1.10   10.50 
   7  -8   1   12.70   11.60 
   7  -8   1   39.50   15.90 
   7  -8   1   16.80   11.20 
   7  -8   1   14.60   11.10 
   7   8   1   18.60   14.40 
   7   8   1   10.90   13.00 
   7   8   1   12.00   11.10 
   8  -8   1   14.80    7.20 
   8  -8   1   11.10    7.00 
   8  -8   1   11.20    7.00 
   8  -8   1    6.80    3.80 
   8  -8   1    9.50   12.60 
   8  -8   1   29.00    8.90 
   8   8   1   16.50    7.50 
   8   8   1   16.00    8.80 
   8   8   1   13.30    8.90 
   9  -9  -1   -3.60    3.00 
   9  -9  -1    1.50    4.90 
   9  -9  -1    3.70    4.60 
   9   9  -1   -0.70    4.90 
   9   9  -1   -0.80    4.00 
   7  -9  -1  -13.10   10.60 
   7  -9  -1    1.10    4.80 
   7  -9  -1    1.90    7.10 
   7   9  -1    5.90    4.50 
   6  -9  -1   54.59   16.40 
   6  -9  -1   69.09   12.70 
  -6  -9   1   38.90   12.20 
   6  -9  -1   41.50   13.70 
   6   9  -1   49.30   12.30 
   6   9  -1   74.29   16.90 
   6   9  -1   48.10   14.20 
   5  -9  -1   20.90    7.40 
  -5  -9   1   21.10    6.20 
   5  -9  -1   20.70    6.30 
   5   9  -1   25.60    7.40 
   5   9  -1   14.60    6.10 
   4  -9  -1  690.13  132.19 
  -4  -9   1  676.23  132.39 
   4  -9  -1  692.83  132.39 
   4  -9  -1  740.83  132.99 
   4   9  -1  682.73  132.59 
   4   9  -1  706.33  132.79 
  -3  -9   1  555.54  103.99 
   3  -9  -1  543.95  103.59 
   3   9  -1  541.65  103.89 
   3   9  -1  549.65  103.49 
   2  -9  -1 1658.23  306.37 
  -2  -9   1 1613.54  306.57 
   2   9  -1 1577.74  306.47 
   2   9  -1 1659.83  306.57 
   1  -9  -1 2034.10  394.86 
  -1  -9   1 2134.99  394.96 
   1   9  -1 2126.09  395.06 
   0  -9   1 2154.28  433.36 
   0  -9  -1 2324.87  433.56 
   0  -9  -1 2465.35  433.56 
   0  -9   1 2175.58  433.56 
   0   9   1 2335.37  433.66 
   0   9  -1 2372.06  433.56 
   1  -9   1  365.46   66.19 
  -1  -9  -1  315.37   66.09 
   1   9   1  327.67   66.09 
   1   9   1  370.86   66.09 
  -1   9  -1  366.56   65.99 
   2  -9   1  887.71  166.98 
   2  -9   1  924.61  166.38 
  -2  -9  -1  887.21  166.88 
  -2   9  -1  829.72  166.28 
   2   9   1  888.91  166.98 
   3  -9   1 1111.79  218.38 
  -3  -9  -1 1183.88  218.28 
   3   9   1 1165.98  218.38 
   4  -9   1  248.88   49.90 
  -4  -9  -1  271.27   49.70 
   4   9   1  248.18   48.90 
   4   9   1  248.18   49.70 
   5  -9   1   45.70   12.60 
   5  -9   1   29.90   10.80 
  -5  -9  -1   61.79   12.10 
   5   9   1   34.40   11.30 
   6  -9   1   62.09   20.50 
   6  -9   1   50.19   20.80 
   6  -9   1   22.40   16.20 
   6  -9   1   40.10   12.00 
   6  -9   1   64.49   22.30 
   6   9   1   49.20   11.80 
   6   9   1   59.39   19.20 
   6   9   1   18.20   16.70 
   7   9   1   14.20   12.70 
   8  -9   1   24.20    8.50 
   8  -9   1    5.50    3.30 
   8  -9   1   13.70    7.10 
   8  -9   1    9.90    7.00 
   8  -9   1    3.80   13.20 
   8  -9   1    7.20    7.00 
   8   9   1   22.70    9.70 
   8   9   1    2.80    5.90 
   8   9   1   25.20    9.60 
   9 -10  -1    8.70    4.90 
   9 -10  -1    4.40    3.60 
   9 -10  -1   -3.70    4.10 
   9  10  -1    4.20    5.00 
   9  10  -1    8.40    5.20 
   8 -10  -1    9.20    8.20 
   7 -10  -1   91.29   19.30 
   7 -10  -1  100.69   29.30 
   7 -10  -1  111.99   30.80 
   7 -10  -1  109.89   22.30 
   7  10  -1  113.19   21.30 
   7  10  -1   93.79   22.60 
   6 -10  -1   21.80    6.90 
  -6 -10   1   11.40    7.80 
   6 -10  -1   25.40    9.20 
   6  10  -1   26.40    4.70 
   6  10  -1   17.30    9.10 
   6  10  -1   16.90   10.10 
   6  10  -1   12.50    7.10 
   5 -10  -1   29.20    7.30 
  -5 -10   1   30.60    8.10 
   5 -10  -1   18.50    8.00 
   5  10  -1   30.90    8.00 
   5  10  -1   29.30    8.40 
   4 -10  -1  252.67   48.00 
   4 -10  -1  252.07   47.70 
   4 -10  -1  255.97   48.40 
  -4 -10   1  250.77   48.00 
   4  10  -1  229.18   48.10 
   4  10  -1  246.08   48.30 
  -3 -10   1   70.39   14.10 
   3 -10  -1   68.89   13.70 
   3  10  -1   68.69   14.10 
   3  10  -1   65.79   13.50 
  -2 -10   1  322.67   57.29 
   2 -10  -1  302.97   56.99 
   2  10  -1  297.17   57.19 
   2  10  -1  283.97   57.09 
   1 -10  -1  306.07   63.69 
  -1 -10   1  355.46   63.69 
   1 -10  -1  348.17   63.69 
   1  10  -1  338.07   63.79 
   0 -10  -1   87.59   16.10 
   0 -10   1   83.49   15.90 
   0 -10  -1   87.59   16.20 
   0 -10   1   77.29   16.10 
   0  10  -1   88.29   16.20 
   0  10   1   74.39   16.30 
   1 -10   1  821.82  157.08 
  -1 -10  -1  815.52  157.08 
   1  10   1  804.42  157.08 
   1  10   1  889.31  157.08 
  -1  10  -1  833.02  156.88 
  -2 -10  -1   64.79   12.60 
   2 -10   1   59.29   12.60 
   2 -10   1   59.79   11.90 
   2  10   1   57.49   12.50 
   3 -10   1  330.97   68.69 
  -3 -10  -1  358.16   68.99 
   3  10   1  383.36   68.69 
   4 -10   1  227.28   44.10 
   4 -10   1  216.38   45.40 
  -4 -10  -1  246.58   45.10 
   4  10   1  230.48   44.50 
   4  10   1  227.58   45.30 
   5 -10   1  158.98   30.70 
   5 -10   1  120.49   30.50 
  -5 -10  -1  149.59   30.00 
   5  10   1  149.99   30.30 
   6 -10   1    9.50    8.50 
   6 -10   1   24.70   14.30 
   6 -10   1   48.50   16.60 
   6 -10   1   16.40   15.00 
   6 -10   1   56.69   16.10 
   6  10   1   27.70    9.10 
   6  10   1   10.00   13.90 
   6  10   1   37.10   16.40 
   7 -10   1   31.50   16.60 
   7 -10   1   71.49   19.90 
   7 -10   1   95.49   23.60 
   7  10   1   49.70   19.40 
   7  10   1   78.79   23.00 
   8 -10   1   28.80   10.20 
   8 -10   1   46.70    9.30 
   8 -10   1   13.40    7.80 
   8 -10   1   17.50    8.70 
   8 -10   1   25.60   13.00 
   8 -10   1   14.60    5.20 
   8  10   1   26.20    9.00 
   8  10   1   21.30    8.90 
   8  10   1   19.00    8.40 
   9 -11  -1   -2.40    3.10 
   9 -11  -1    3.40    4.40 
   9 -11  -1   -5.20    4.40 
   9  11  -1   -1.60    4.10 
   9  11  -1    4.50    5.70 
   8 -11  -1    2.80    4.50 
   8 -11  -1   -0.20    4.40 
   8 -11  -1   14.20   14.50 
   8  11  -1    3.70    9.50 
   7 -11  -1    6.00    6.40 
   7 -11  -1   -2.00   12.60 
   7  11  -1    4.70    5.00 
   7  11  -1   -3.80    5.30 
   6 -11  -1  100.59   22.40 
   6 -11  -1   88.99   19.80 
  -6 -11   1   80.19   20.60 
   6  11  -1  140.09   22.90 
   6  11  -1   78.69   19.80 
   6  11  -1   98.69   22.30 
  -5 -11   1  252.37   46.70 
   5 -11  -1  226.18   46.30 
   5 -11  -1  226.38   47.20 
   5  11  -1  231.38   46.70 
   5  11  -1  248.68   46.90 
   4 -11  -1  496.85   88.69 
  -4 -11   1  458.55   88.09 
   4 -11  -1  469.75   87.79 
   4 -11  -1  442.66   88.09 
   4  11  -1  467.85   88.19 
   4  11  -1  434.16   88.39 
  -3 -11   1  627.24  110.59 
   3 -11  -1  563.54  109.69 
   3  11  -1  591.34  109.69 
   3  11  -1  545.35  109.89 
   2 -11  -1  532.95   98.19 
  -2 -11   1  520.35   98.39 
   2  11  -1  535.15   98.29 
   2  11  -1  492.25   98.29 
  -1 -11   1 4370.36  780.62 
   1 -11  -1 4168.98  780.52 
   1 -11  -1 3907.41  780.62 
   0 -11   1 3960.30  688.23 
   0 -11   1 3514.55  688.33 
   0 -11   1 3473.35  688.23 
   0 -11   1 3359.36  688.53 
   0 -11  -1 3850.81  688.63 
   0 -11  -1 3634.84  688.53 
   0  11  -1 3825.12  688.63 
  -1 -11  -1  958.50  177.68 
   1 -11   1  928.41  177.78 
   1  11   1  901.01  177.68 
  -1  11  -1  980.80  177.58 
  -2 -11  -1  558.44  101.19 
   2 -11   1  530.55  101.29 
   2  11   1  542.05  101.29 
  -2  11  -1  507.15  100.69 
   3 -11   1  155.98   31.00 
   3  11   1  155.58   30.90 
   4 -11   1    7.60    3.90 
  -4 -11  -1   16.50    5.40 
   4 -11   1   11.00    5.20 
   4  11   1   12.40    5.00 
   4  11   1    7.20    4.50 
   5 -11   1  414.26   82.79 
   5 -11   1  432.26   82.99 
  -5 -11  -1  435.96   82.29 
   5  11   1  415.36   82.49 
   6 -11   1   16.80   13.10 
   6 -11   1   -5.10    7.80 
   6 -11   1   18.80   14.60 
   6 -11   1   47.10   16.60 
   6 -11   1   34.10   14.30 
   6 -11   1   24.80   13.90 
   6 -11   1   21.50    9.10 
   6  11   1   22.60    9.00 
   6  11   1   35.00   16.20 
   6  11   1   22.20   14.40 
   7 -11   1   29.80   17.00 
   7 -11   1   60.89   23.10 
   7 -11   1   71.89   21.20 
   7 -11   1   59.49   14.00 
   7  11   1   37.20   16.90 
   7  11   1   35.00   16.20 
   8 -11   1    9.10    7.90 
   8 -11   1    5.60   11.40 
   8 -11   1    4.90    6.60 
   8 -11   1   14.10    7.60 
   8 -11   1   27.20    7.80 
   8 -11   1    3.70    3.00 
   8  11   1   12.90    6.70 
   8  11   1   10.10    2.20 
   8  11   1    6.90    6.20 
   8  11   1   11.60    8.00 
   9 -12  -1    7.50    5.30 
   9 -12  -1    8.50    4.50 
   9 -12  -1    1.20    4.60 
   9  12  -1    8.60    5.60 
   8 -12  -1    1.30    4.50 
   8 -12  -1    1.00    8.90 
   8 -12  -1   -3.70    4.30 
   8  12  -1    1.10    3.60 
   7 -12  -1   25.70    9.40 
   7 -12  -1   13.60   15.00 
   7 -12  -1   30.90    5.80 
   7  12  -1   24.00    8.10 
   6 -12  -1  131.29   29.80 
   6 -12  -1  111.49   27.10 
  -6 -12   1  118.69   28.10 
   6  12  -1  154.38   26.30 
   6  12  -1  122.69   27.50 
   6  12  -1  138.69   29.90 
   5 -12  -1   90.09   18.50 
   5 -12  -1   92.89   19.40 
  -5 -12   1   75.89   18.40 
   5  12  -1   94.09   19.10 
   5  12  -1   82.69   19.00 
   4 -12  -1   70.29   15.20 
   4 -12  -1   77.79   15.80 
   4 -12  -1   62.09   14.60 
  -4 -12   1   78.49   15.10 
   4  12  -1   78.49   15.40 
   4  12  -1   59.19   15.30 
   3 -12  -1 1701.33  322.37 
  -3 -12   1 1758.02  322.77 
   3  12  -1 1740.43  322.37 
   3  12  -1 1644.84  322.57 
   2 -12  -1 1496.85  287.97 
  -2 -12   1 1555.14  288.17 
   2  12  -1 1536.35  288.17 
   1 -12  -1 1032.30  194.08 
   1 -12  -1  973.50  194.18 
  -1 -12   1 1072.29  194.38 
  -1  12   1  999.00  194.28 
   1  12  -1 1076.89  194.28 
   0 -12   1  510.95   95.09 
   0 -12   1  474.35   95.39 
   0 -12   1  489.65   94.99 
   0 -12  -1  504.55   95.39 
   0 -12  -1  543.85   95.49 
   0  12   1  509.55   95.49 
   1 -12   1 1423.26  269.57 
  -1 -12  -1 1393.06  269.47 
   1  12   1 1380.56  269.47 
   1  12   1 1514.15  269.57 
  -1  12  -1 1442.56  269.37 
  -2 -12  -1  389.36   71.99 
   2 -12   1  378.36   72.19 
  -2  12  -1  362.66   71.39 
   2  12   1  384.16   71.99 
  -3 -12  -1   76.79   14.80 
   3 -12   1   63.29   14.80 
   3  12   1   65.29   14.50 
   3  12   1   69.09   14.70 
   4 -12   1  144.79   27.80 
  -4 -12  -1  121.09   26.90 
   4  12   1  118.79   26.50 
   4  12   1  153.18   27.40 
   5 -12   1   31.80   13.30 
   5 -12   1   36.80   11.40 
  -5 -12  -1   36.30   10.30 
   5  12   1   34.90   10.80 
   6 -12   1   15.00   12.60 
   6 -12   1    5.90    7.30 
   6 -12   1   16.80   13.40 
   6 -12   1   18.00   16.60 
   6 -12   1    5.60    7.30 
   6 -12   1   38.80   13.70 
   6 -12   1   34.40   17.30 
   6  12   1   18.70    7.60 
   6  12   1   30.70   15.20 
   7 -12   1  -10.40   11.70 
   7 -12   1    1.40    9.40 
   7 -12   1   11.70    8.00 
   7 -12   1   -1.00    5.20 
   7 -12   1    5.40   12.60 
   7 -12   1    3.60   10.40 
   7  12   1    7.80    5.60 
   7  12   1    6.50    8.80 
   7  12   1   12.60    3.80 
   7  12   1   10.00   15.40 
   7  12   1    5.00   12.70 
   7  12   1   -3.50    7.90 
   8 -12   1   -0.80    1.90 
   8 -12   1   -0.90    5.00 
   8 -12   1   -0.50    5.50 
   8 -12   1    3.90    5.70 
   8 -12   1   -0.60    9.00 
   8 -12   1    2.60    6.00 
   8  12   1   -0.70    5.00 
   8  12   1   -2.40    7.10 
   8  12   1    5.30    6.10 
   9 -13  -1    9.90    4.70 
   9 -13  -1   10.00    6.00 
   9 -13  -1    4.30    4.70 
   9  13  -1    4.70    4.70 
   8 -13  -1    3.20    7.80 
   8 -13  -1    1.10    4.20 
   8 -13  -1   -7.00    9.30 
   8 -13  -1    2.20    4.10 
   8  13  -1   -3.70    6.20 
   8  13  -1   -1.90    3.40 
   7 -13  -1   31.10    7.00 
   7 -13  -1   33.60   10.60 
   7 -13  -1   31.80   18.20 
   7  13  -1   27.70    9.10 
   7  13  -1   42.40    7.00 
   7  13  -1   26.50   10.60 
   6 -13  -1   93.39   14.80 
  -6 -13   1   61.89   15.00 
   6 -13  -1   56.89   11.70 
   6 -13  -1   96.89   18.30 
   6  13  -1   82.49   18.10 
   6  13  -1   56.69   14.10 
  -5 -13   1  230.38   46.30 
   5 -13  -1  253.67   46.40 
   5 -13  -1  210.98   47.00 
   5  13  -1  212.38   46.50 
   5  13  -1  235.48   46.70 
   5  13  -1  253.07   45.10 
  -4 -13   1   42.60    9.30 
   4 -13  -1   37.80    9.00 
   4 -13  -1   31.40    8.40 
   4  13  -1   37.20    8.20 
   4  13  -1   37.50    8.90 
   4  13  -1   40.00    9.80 
  -3 -13   1   25.60    7.00 
   3 -13  -1   31.90    6.60 
   3  13  -1   29.30    6.90 
   3  13  -1   29.30    6.60 
  -2 -13   1  284.07   55.29 
   2 -13  -1  292.47   55.09 
   2  13  -1  295.57   55.29 
   1 -13  -1  213.68   41.90 
   1 -13  -1  205.78   41.80 
  -1 -13   1  237.78   41.90 
  -1  13   1  217.68   42.00 
   1  13  -1  224.48   42.00 
   0 -13   1 1084.39  210.98 
   0 -13   1 1138.79  211.08 
   0 -13   1 1053.19  211.38 
   0 -13   1 1116.39  211.18 
   0 -13  -1 1109.79  211.38 
   0 -13  -1 1154.48  211.38 
   0  13  -1 1170.68  211.48 
   0  13   1 1151.48  211.58 
  -1 -13  -1 1737.03  350.46 
   1 -13   1 1867.81  350.56 
   1  13   1 1993.50  350.56 
  -1  13  -1 1850.31  350.36 
   1  13   1 1858.91  350.46 
   2 -13   1 1142.59  214.08 
   2  13   1 1199.28  213.78 
   2  13   1 1120.69  213.88 
  -2  13  -1 1073.29  213.48 
  -3 -13  -1  112.79   21.90 
   3  13   1   98.59   21.90 
   3  13   1  115.19   22.20 
  -4 -13  -1  218.78   42.90 
   4 -13   1  232.28   44.00 
   4 -13   1  209.18   43.40 
   4  13   1  226.58   43.20 
   4  13   1  209.98   42.70 
  -5 -13  -1  161.78   31.40 
   5 -13   1  139.49   35.20 
   5 -13   1  152.18   32.10 
   6 -13   1   36.50   15.40 
   6 -13   1   15.70   16.10 
   6 -13   1    9.00   15.10 
   6 -13   1   47.30   20.00 
   6 -13   1   21.90   11.30 
   6 -13   1   34.70    6.80 
   6 -13   1   24.10   16.40 
   6  13   1   18.30   14.60 
   6  13   1   44.80   11.00 
   7 -13   1    1.30   12.10 
   7 -13   1    1.90   12.10 
   7 -13   1    8.20    9.30 
   7 -13   1   30.40   19.70 
   7 -13   1   -4.60    5.30 
   7 -13   1    5.80    7.70 
   7 -13   1   -4.10    4.20 
   7 -13   1    0.50   11.40 
   7  13   1   -4.30    4.40 
   7  13   1   -5.30    8.80 
   7  13   1   -2.30    1.70 
   7  13   1   -0.20    8.10 
   7  13   1    6.60    8.30 
   7  13   1    6.80    3.60 
   7  13   1    3.20    8.90 
   8 -13   1   17.00    7.50 
   8 -13   1    4.10    6.00 
   8 -13   1    6.30    6.90 
   8 -13   1   13.60    7.20 
   8  13   1    2.60    5.10 
   8  13   1   12.80    7.40 
   9 -14  -1    2.10    3.10 
   9 -14  -1    1.60    4.00 
  -9  14   1  -11.10    5.20 
   9  14  -1    4.00    4.20 
   9  14  -1    5.40    5.70 
   8 -14  -1   -0.70    4.30 
   8 -14  -1   20.60    8.50 
   8 -14  -1   -0.40    6.30 
   8 -14  -1   10.80    5.10 
   8 -14  -1    3.30    8.50 
   8  14  -1    1.20    3.70 
   8  14  -1    3.50    8.10 
   7 -14  -1   87.09   24.30 
   7 -14  -1   41.90   13.90 
   7 -14  -1   61.69   13.90 
   7  14  -1   49.50    9.60 
   7  14  -1   58.59   14.30 
   7  14  -1   48.80   12.00 
  -6 -14   1  142.99   32.00 
   6 -14  -1  158.18   38.00 
   6 -14  -1  160.58   40.50 
   6 -14  -1  158.78   31.40 
   6  14  -1  158.18   31.60 
   6  14  -1  157.08   30.20 
   6  14  -1  144.29   41.40 
  -5 -14   1   25.70    7.30 
   5 -14  -1   21.40    7.50 
   5 -14  -1   16.40    5.70 
   5  14  -1   18.80    6.80 
   5  14  -1   12.00    6.60 
  -4 -14   1  139.59   25.00 
   4 -14  -1  123.69   24.50 
   4 -14  -1  123.69   25.10 
   4  14  -1  125.79   25.40 
   4  14  -1  110.69   24.90 
   4  14  -1  120.79   24.30 
   3 -14  -1   74.29   14.80 
  -3 -14   1   82.19   15.50 
   3  14  -1   70.29   15.10 
   3  14  -1   72.59   14.90 
  -2 -14   1  781.52  144.69 
   2 -14  -1  750.42  144.39 
  -1 -14   1  626.24  112.19 
   1 -14  -1  595.44  112.09 
   1 -14  -1  557.04  112.19 
  -1  14   1  576.64  112.29 
   1  14  -1  614.14  112.29 
   0 -14   1   33.80    6.50 
   0 -14  -1   33.00    7.10 
   0 -14   1   32.30    6.50 
   0 -14   1   34.50    7.10 
   0 -14   1   33.90    6.80 
   0 -14  -1   34.10    7.00 
   0  14   1   35.50    7.40 
   0  14  -1   36.20    7.30 
  -1 -14  -1   71.59   13.60 
   1 -14   1   64.89   13.80 
   1  14   1   78.99   13.90 
  -1  14  -1   66.79   13.60 
   1  14   1   63.59   13.60 
  -2 -14  -1   48.40   10.70 
   2 -14   1   55.39   11.40 
   2  14   1   46.10   10.90 
   2  14   1   51.29   10.90 
  -3 -14  -1   84.69   17.00 
   3 -14   1   79.09   17.40 
   3  14   1   83.49   17.30 
   4 -14   1  253.97   52.09 
  -4 -14  -1  287.07   51.69 
   4 -14   1  272.37   52.39 
   4  14   1  247.08   51.39 
   4  14   1  264.27   51.79 
  -5 -14  -1  105.39   19.40 
   5 -14   1   90.49   20.10 
   5 -14   1   62.59   19.30 
   6 -14   1   -7.80   11.30 
   6 -14   1   24.00   15.70 
   6 -14   1   19.30    9.60 
   6 -14   1   20.60   14.20 
   6 -14   1   53.99   19.40 
   6 -14   1   23.80   16.70 
   6 -14   1   42.40   15.20 
   6  14   1   51.39   10.00 
   6  14   1   19.70   13.60 
   7 -14   1   17.80    7.70 
   7 -14   1   34.10   17.60 
   7 -14   1    3.40   13.00 
   7 -14   1   -0.40   10.00 
   7 -14   1   17.60   10.70 
   7 -14   1   14.10    6.00 
   7 -14   1   -2.70    4.20 
   7 -14   1   11.90   10.70 
   7  14   1    0.60    9.30 
   7  14   1   -4.20    4.40 
   7  14   1   12.80   15.50 
   7  14   1    1.80    9.40 
   7  14   1    3.30    7.40 
   7  14   1    3.70    3.80 
   8 -14   1   -0.10    1.60 
   8 -14   1    2.10    5.20 
   8 -14   1    2.40    5.20 
   8 -14   1   -0.50    4.60 
   8 -14   1    0.00    5.60 
   8  14   1    2.60    4.70 
   8  14   1    1.20    4.80 
   8  14   1   -2.70    7.90 
   9 -15  -1    1.10    3.80 
   9 -15  -1    4.00    3.40 
  -9  15   1    2.10    7.60 
   9  15  -1    4.90    4.40 
   8 -15  -1   -1.50    7.70 
   8 -15  -1    4.80    4.60 
   8 -15  -1   -7.60    7.90 
   8 -15  -1    2.40    6.00 
   8  15  -1    2.40    3.50 
   8  15  -1   -1.90    6.60 
   7 -15  -1   37.10   18.70 
   7 -15  -1   49.90   13.70 
   7  15  -1   40.60   13.80 
   7  15  -1   42.70   12.00 
   7  15  -1   52.89    9.80 
   6 -15  -1   51.39    8.80 
   6 -15  -1   36.40    9.10 
   5 -15  -1   96.29   25.00 
  -5 -15   1  135.79   24.90 
   5 -15  -1  128.99   24.80 
   5  15  -1  103.59   24.60 
   5  15  -1  137.09   25.30 
   4 -15  -1   39.70    9.00 
  -4 -15   1   37.10    8.80 
   4 -15  -1   31.90    8.10 
   4  15  -1   33.50    9.00 
   4  15  -1   32.70    8.50 
   4  15  -1   34.30    8.00 
  -3 -15   1 1188.58  215.08 
   3 -15  -1 1136.49  215.28 
   3 -15  -1 1115.09  214.78 
   3  15  -1 1125.09  215.68 
   3  15  -1 1147.79  214.88 
   3  15  -1 1117.59  214.88 
   2 -15  -1   70.89   13.30 
  -2 -15   1   69.29   13.70 
   2  15  -1   62.19   13.20 
   2  15  -1   72.09   13.60 
   1 -15  -1  402.26   78.99 
  -1 -15   1  430.26   78.99 
   1 -15  -1  416.66   78.89 
  -1  15   1  418.36   79.19 
   1  15  -1  419.36   79.19 
   0 -15  -1 1212.88  223.58 
   0 -15  -1 1195.18  223.58 
   0 -15   1 1138.29  223.58 
   0 -15   1 1144.49  223.18 
   0 -15   1 1173.08  223.18 
   0  15  -1 1208.48  223.68 
   0  15   1 1238.48  223.78 
  -1 -15  -1 1723.53  333.87 
   1 -15   1 1797.82  333.97 
   1  15   1 1815.92  333.87 
  -1  15  -1 1751.12  333.87 
   2 -15   1 1041.30  199.28 
  -2 -15  -1 1065.09  199.08 
   2  15   1 1109.49  199.08 
   2  15   1 1049.20  199.08 
  -2  15  -1 1008.10  198.68 
   3 -15   1   85.19   18.50 
  -3 -15  -1   84.99   17.80 
   3  15   1   95.59   18.50 
   3  15   1   82.39   18.40 
   4 -15   1   24.30    8.40 
  -4 -15  -1   35.00    8.20 
   4  15   1   24.20    7.40 
   4  15   1   24.50    7.20 
   6 -15   1   10.40   13.60 
   6 -15   1    7.70    6.30 
   6 -15   1    8.80   19.40 
   6 -15   1   15.30   13.00 
   6 -15   1   19.90   14.10 
   6 -15   1   -7.20    8.60 
   6  15   1    8.80    6.70 
   6  15   1    4.70   10.90 
   7 -15   1   -2.30    4.00 
   7 -15   1    0.90    6.40 
   7 -15   1   -1.40    4.90 
   7 -15   1   -4.90    8.90 
   7 -15   1   -3.30    8.30 
   7 -15   1    1.80    8.90 
   7 -15   1   17.50   11.50 
   7 -15   1  -11.40   13.40 
   7  15   1   -4.70    8.40 
   7  15   1   -1.40    8.40 
   7  15   1    0.10    2.70 
   7  15   1   -5.40    4.50 
   7  15   1    0.00    6.90 
   7  15   1   -2.70    1.80 
   7  15   1   -3.00    7.80 
   8 -15   1   -0.70    5.70 
   8 -15   1   -3.90    3.90 
   8 -15   1    3.90    6.90 
   8 -15   1    1.40    5.70 
   8 -15   1    3.60    7.00 
   8  15   1   -1.40    4.40 
   8  15   1   -1.80    4.40 
   9 -16  -1    2.60    3.40 
   9 -16  -1    6.30    3.20 
   9  16  -1    3.30    3.80 
   8 -16  -1    3.20    4.10 
   8 -16  -1   -2.30    8.00 
   8 -16  -1    1.80    5.70 
   8  16  -1    1.20    7.40 
   8  16  -1    4.30    3.50 
   7 -16  -1   17.80    7.70 
   7 -16  -1   14.60    3.10 
   7 -16  -1   11.60   15.10 
   7  16  -1   13.40    7.20 
   7  16  -1   18.80    6.00 
   6 -16  -1  128.09   29.00 
   6 -16  -1  108.59   33.70 
  -6 -16   1  128.09   27.40 
   6 -16  -1  124.89   27.50 
   6  16  -1  140.69   26.10 
   6  16  -1  144.39   29.80 
  -5 -16   1   23.30    7.50 
   5 -16  -1   30.40    7.70 
   5 -16  -1   18.20    8.40 
   5  16  -1   23.40    7.40 
   5  16  -1   38.40   11.00 
  -4 -16   1  107.79   22.10 
   4 -16  -1  118.49   22.20 
   4 -16  -1   85.99   21.40 
   4  16  -1  119.59   22.60 
   4  16  -1  105.49   21.50 
   4  16  -1  113.29   21.90 
   3 -16  -1  670.33  134.49 
   3 -16  -1  707.63  135.19 
  -3 -16   1  779.72  134.99 
   3  16  -1  684.83  134.69 
   3  16  -1  726.13  135.59 
   3  16  -1  710.63  134.69 
   2 -16  -1  217.88   43.10 
  -2 -16   1  234.18   43.40 
   2  16  -1  228.98   43.00 
   2  16  -1  226.68   43.40 
   1 -16  -1 1004.90  204.78 
  -1 -16   1 1154.08  204.78 
   1 -16  -1 1074.09  204.58 
   1  16  -1 1111.19  204.88 
   0 -16   1 1372.46  252.27 
   0 -16   1 1269.57  252.47 
   0 -16  -1 1364.56  252.37 
   0 -16  -1 1317.87  252.37 
   0  16  -1 1314.77  252.67 
   0  16   1 1399.06  252.67 
  -1 -16  -1  165.08   32.90 
   1 -16   1  167.28   33.00 
  -1  16  -1  167.18   32.80 
   1  16   1  178.38   33.10 
   1  16   1  179.48   33.00 
   2 -16   1  438.56   85.29 
  -2 -16  -1  443.06   85.09 
   2  16   1  467.55   85.19 
  -2  16  -1  437.36   84.69 
   2  16   1  453.15   85.09 
   3 -16   1  149.29   30.90 
  -3 -16  -1  153.68   30.30 
   3  16   1  161.58   30.50 
   3  16   1  148.19   30.50 
   4 -16   1  155.38   33.20 
   4 -16   1  165.48   35.20 
  -4 -16  -1  177.88   32.50 
   4  16   1  149.99   34.70 
   4  16   1  166.98   32.70 
   4  16   1  142.79   33.60 
   5 -16   1  202.78   43.40 
   5 -16   1  141.59   39.60 
  -5 -16  -1  207.08   39.00 
   5 -16   1  202.28   40.10 
   5 -16   1  296.07   46.90 
   5  16   1  187.38   39.60 
   6 -16   1   25.90    8.00 
   6 -16   1    3.20    9.20 
   6 -16   1    3.00    8.40 
   6 -16   1   18.90   17.20 
   6 -16   1    6.40   16.70 
   6  16   1   16.20    9.00 
   6  16   1    7.00   10.60 
   7 -16   1    8.40    5.90 
   7 -16   1    2.80    6.90 
   7 -16   1    8.60    9.50 
   7 -16   1   11.00    9.60 
   7 -16   1   20.30   10.00 
   7 -16   1   14.00   16.10 
   7  16   1   -3.50    8.20 
   7  16   1    8.40    3.30 
   7  16   1   -0.40    7.30 
   7  16   1   10.60   15.90 
   7  16   1   -3.90    7.80 
   8 -16   1   -0.80    3.90 
   8 -16   1    3.10    4.60 
   8 -16   1    1.70    5.20 
   8 -16   1   -0.80    1.20 
   8  16   1    0.10    3.90 
   8  16   1    1.70    4.40 
   9 -17  -1    6.70    5.10 
   9 -17  -1    5.60    3.60 
   8 -17  -1   -6.50    7.00 
   8 -17  -1    4.80    7.10 
   8 -17  -1   17.40    6.30 
   8 -17  -1   -4.60    6.20 
   8  17  -1   -4.20    5.50 
   8  17  -1    4.60    3.60 
   7 -17  -1   12.60   14.40 
   7 -17  -1   13.80    6.80 
   7 -17  -1    3.10    6.80 
   7  17  -1   13.40    7.50 
   7  17  -1   16.80    5.90 
  -6 -17   1  103.09   22.30 
  -5 -17   1  581.34  108.49 
   5 -17  -1  505.95  107.79 
   5 -17  -1  582.34  107.09 
   5  17  -1  568.54  107.39 
   4 -17  -1   43.90   11.20 
  -4 -17   1   57.69   11.20 
   4 -17  -1   37.00   10.20 
   4  17  -1   49.00   10.70 
   4  17  -1   58.19   11.30 
   4  17  -1   46.30   11.80 
  -3 -17   1  822.02  151.88 
   3 -17  -1  770.62  151.08 
   3  17  -1  782.22  151.08 
   3  17  -1  836.32  152.68 
   3  17  -1  800.52  151.28 
  -2 -17   1  525.15   97.89 
   2 -17  -1  493.05   97.59 
   2  17  -1  489.15   97.89 
   2  17  -1  551.54   97.39 
   1 -17  -1  119.09   24.20 
  -1 -17   1  134.49   24.20 
   1 -17  -1  126.69   24.00 
  -1  17   1  113.49   24.30 
   1  17  -1  130.69   24.30 
   0 -17   1  842.82  162.38 
   0 -17   1  827.62  162.08 
   0 -17  -1  857.31  162.28 
   0 -17  -1  877.91  162.38 
   0  17   1  902.91  162.58 
   0  17  -1  857.11  162.38 
   1 -17   1    8.80    3.30 
  -1 -17  -1   14.10    3.60 
  -1  17  -1   12.70    3.60 
   1  17   1   11.60    3.20 
   1  17   1   15.30    3.90 
   2 -17   1  257.77   50.69 
  -2 -17  -1  265.87   50.49 
   2  17   1  266.07   50.49 
  -2  17  -1  261.57   50.09 
  -3 -17  -1  237.28   44.70 
   3 -17   1  224.08   45.10 
   3  17   1  223.18   44.80 
   3  17   1  233.98   44.80 
   4 -17   1   43.40   12.70 
  -4 -17  -1   59.79   12.10 
   4 -17   1   50.89   12.60 
   4  17   1   64.29   13.60 
   4  17   1   41.80   11.50 
   4  17   1   47.70   13.40 
   5 -17   1   49.00   12.90 
   5 -17   1   39.90   19.00 
  -5 -17  -1   52.19   12.20 
   5 -17   1   45.70   13.50 
   5 -17   1   51.09   15.60 
   5 -17   1   87.59   26.10 
   5 -17   1   55.19   22.60 
   5  17   1   48.30   12.30 
   5  17   1   29.50   15.40 
   5  17   1   41.20   13.10 
   6 -17   1   10.00    6.10 
   6 -17   1   14.10   17.10 
   6 -17   1   13.80   14.20 
   6 -17   1   10.30   10.10 
   6 -17   1    8.10    7.90 
   6 -17   1    0.30   10.90 
   6 -17   1   -6.50   15.00 
   6  17   1    5.00   10.50 
   6  17   1    4.80    6.20 
   7 -17   1    5.00    5.00 
   7 -17   1    3.00    6.70 
   7 -17   1   -1.10   14.70 
   7 -17   1   15.20    9.00 
   7 -17   1   15.80    9.60 
   7 -17   1   -1.50    7.60 
   7 -17   1   -3.90    3.00 
   7  17   1    4.20    8.60 
   7  17   1   -0.70    6.50 
   7  17   1    1.60   12.50 
   7  17   1   -6.90    4.60 
   7  17   1    1.80    9.70 
   8 -17   1    1.10    4.30 
   8 -17   1   -2.50    1.40 
   8 -17   1    1.00    4.20 
   8 -17   1   -1.50    4.60 
   8  17   1    2.70    5.60 
   8  17   1   -2.80    3.70 
   9 -18  -1   -0.20    2.90 
   9 -18  -1    0.80    5.20 
   8 -18  -1   -1.00    4.80 
   8 -18  -1    0.20    4.60 
   8 -18  -1   -5.20    7.40 
   8 -18  -1   -5.10    6.40 
   8 -18  -1   10.60    5.80 
   8  18  -1   -1.30    5.80 
   7 -18  -1   -2.90    6.20 
   7 -18  -1   13.70    6.40 
   7 -18  -1   11.50   14.00 
   7 -18  -1    7.50    9.50 
   7  18  -1    6.40    5.30 
   7  18  -1   -2.20    4.60 
   6 -18  -1  131.69   31.40 
   6 -18  -1  148.09   38.50 
  -6 -18   1  150.88   30.40 
   6 -18  -1  136.69   29.80 
   6  18  -1  163.58   32.50 
   6  18  -1  148.79   28.60 
   6  18  -1  143.69   30.20 
   5 -18  -1   50.89   14.00 
   5 -18  -1   50.59   12.70 
  -5 -18   1   68.99   14.10 
   5  18  -1   49.70   12.90 
  -4 -18   1   19.60    5.40 
   4 -18  -1    9.00    4.60 
   4 -18  -1   25.20    6.40 
   4  18  -1   16.20    6.10 
   4  18  -1   21.40    5.70 
   4  18  -1   12.40    5.30 
  -3 -18   1  294.27   56.49 
   3 -18  -1  284.77   55.79 
   3 -18  -1  290.17   56.49 
   3  18  -1  293.27   56.09 
   3  18  -1  290.57   55.89 
   3  18  -1  313.57   57.19 
  -2 -18   1 1122.79  207.58 
   2  18  -1 1075.79  207.68 
   1 -18  -1  406.86   79.39 
  -1 -18   1  432.26   79.39 
   1 -18  -1  419.96   79.19 
   1  18  -1  422.76   79.49 
  -1  18   1  409.46   79.49 
   0 -18  -1  106.69   20.10 
   0 -18   1  106.09   19.60 
   0 -18  -1   93.69   20.20 
   0 -18   1  102.19   20.10 
   0  18  -1  102.99   20.20 
   0  18   1  101.69   20.40 
   1 -18   1  151.38   31.30 
   1  18   1  185.58   31.20 
  -1  18  -1  146.79   31.20 
   1  18   1  162.08   31.60 
   2 -18   1   37.50    9.60 
  -2 -18  -1   49.30    9.50 
   2  18   1   38.30   10.30 
   2  18   1   35.30    9.30 
   2  18   1   48.30   10.10 
  -2  18  -1   44.30    9.00 
   3 -18   1  101.79   21.90 
  -3 -18  -1  106.19   21.20 
   3  18   1  119.49   21.30 
   3  18   1   85.79   21.30 
   4 -18   1  102.39   22.20 
   4 -18   1  112.39   23.00 
  -4 -18  -1   90.59   21.10 
   4  18   1  110.59   22.80 
   4  18   1  106.29   22.10 
   4  18   1  100.49   21.50 
   5 -18   1    2.20   12.50 
  -5 -18  -1   11.90    5.80 
   5 -18   1    2.20   15.10 
   5 -18   1    1.60    6.00 
   5 -18   1   15.10   12.80 
   5 -18   1   -1.40   11.50 
   5 -18   1    5.90    8.10 
   5  18   1   -1.80    4.20 
   5  18   1   -7.50    7.60 
   5  18   1    7.10    9.40 
   5  18   1   -2.20    8.80 
   6 -18   1    7.20   10.10 
   6 -18   1   11.10    9.80 
   6 -18   1    9.70   11.70 
   6 -18   1   12.70   11.80 
   6 -18   1   14.00   17.10 
   6 -18   1   -5.30    7.20 
   6 -18   1    1.90    5.40 
   6  18   1    0.30    6.40 
   6  18   1   19.90   12.50 
   7 -18   1   13.80    6.90 
   7 -18   1   23.50   13.10 
   7 -18   1   25.20   11.80 
   7 -18   1   38.30   13.70 
   7 -18   1   26.30   10.60 
   7 -18   1   12.70   10.30 
   7 -18   1   21.70   17.50 
   7  18   1   15.10    9.90 
   7  18   1   19.60   11.30 
   7  18   1    7.30    9.90 
   8 -18   1    0.40    4.60 
   8 -18   1    1.00    5.60 
   8 -18   1   -2.30    3.90 
   8  18   1    0.20    4.10 
   8 -19  -1   11.40    6.90 
   8 -19  -1    6.60    7.00 
   8 -19  -1   34.30    9.40 
   8 -19  -1   10.90    5.00 
   8 -19  -1    8.90    7.90 
   8  19  -1   12.50    9.60 
   8  19  -1   18.60    5.00 
   7 -19  -1    3.50   13.30 
   7 -19  -1    6.60    6.60 
   7 -19  -1   15.40    8.30 
   7 -19  -1   10.30    6.10 
   7  19  -1   12.30    5.50 
   7  19  -1   13.20    6.10 
   6 -19  -1   60.39   10.30 
   6 -19  -1   28.10   13.50 
   6 -19  -1   30.80   11.70 
   6 -19  -1   50.49    9.90 
   6 -19  -1   32.50   18.50 
   6  19  -1   25.50   13.90 
   6  19  -1   33.50   12.00 
   6  19  -1   61.89   10.80 
   5 -19  -1   75.59   21.60 
   5 -19  -1  118.19   20.90 
  -5 -19   1   89.59   20.90 
   5  19  -1  108.09   21.50 
  -4 -19   1   70.89   15.80 
   4 -19  -1   50.09   15.30 
   4  19  -1   91.59   14.90 
   4  19  -1   70.79   17.40 
   4  19  -1   66.49   15.90 
  -3 -19   1  217.78   36.90 
   3 -19  -1  201.38   37.10 
   3 -19  -1  153.58   36.20 
   3  19  -1  204.38   37.80 
   3  19  -1  185.58   36.70 
   3  19  -1  188.08   36.30 
   2 -19  -1  127.29   26.80 
  -2 -19   1  153.18   27.10 
   2  19  -1  136.89   27.10 
   1 -19  -1  185.48   36.80 
  -1 -19   1  224.08   37.20 
   1 -19  -1  186.38   37.10 
  -1  19   1  175.48   37.20 
   1  19  -1  192.18   37.20 
   0 -19   1  352.46   67.69 
   0 -19   1  343.57   67.09 
   0 -19  -1  365.26   67.69 
   0 -19  -1  347.77   67.69 
   0  19   1  356.76   67.89 
   0  19  -1  375.76   67.89 
  -1 -19  -1  808.72  150.88 
  -1 -19  -1  782.82  150.88 
   1 -19   1  796.22  150.88 
  -1  19  -1  786.12  150.88 
   1  19   1  818.82  151.18 
  -2  19  -1  208.78   42.00 
   2  19   1  233.58   42.30 
   2  19   1  216.38   42.50 
   2  19   1  217.68   42.80 
   3 -19   1   80.39   20.30 
  -3 -19  -1  110.99   19.80 
   3  19   1   94.09   19.90 
   3  19   1   96.39   20.20 
   4 -19   1  271.37   60.19 
   4 -19   1  317.67   60.59 
  -4 -19  -1  346.87   59.69 
   4  19   1  332.77   61.29 
   4  19   1  324.17   59.59 
   4  19   1  279.67   59.49 
   4  19   1  269.67   61.69 
   5 -19   1  125.69   38.10 
   5 -19   1  151.48   37.10 
   5  19   1  132.19   25.10 
   5  19   1  116.69   38.20 
   5  19   1  184.08   31.10 
   5  19   1  119.19   28.30 
   6 -19   1   22.00    9.50 
   6 -19   1   15.20   16.90 
   6 -19   1   24.20   14.50 
   6 -19   1   16.90   13.20 
   6 -19   1    2.00    6.00 
   6 -19   1    5.40   12.50 
   6  19   1   20.10   11.70 
   6  19   1   18.10    7.40 
   7 -19   1    3.00    9.80 
   7 -19   1   17.50    9.90 
   7 -19   1   18.70    6.00 
   7 -19   1    2.60    9.20 
   7 -19   1   27.70   17.90 
   7  19   1   -1.40    8.30 
   7  19   1    1.70    7.80 
   7  19   1   16.70   10.50 
   8 -19   1    5.90    5.90 
   8 -19   1    0.60    3.50 
   8 -19   1    4.00    4.40 
   8  19   1    0.00    3.70 
   8 -20  -1    5.50    4.10 
   8 -20  -1   -8.00    6.10 
   8 -20  -1   12.80    7.70 
   8 -20  -1    0.80    4.60 
   8 -20  -1   -1.30    7.00 
   8 -20  -1   14.50   12.20 
   8  20  -1   -2.00    8.60 
   8  20  -1   12.20    4.10 
   7 -20  -1   14.00   11.30 
   7 -20  -1   20.50    7.40 
   7 -20  -1   10.40    6.40 
   7 -20  -1   -2.00   11.70 
   7  20  -1    9.10    6.50 
   7  20  -1   19.40    7.80 
   6 -20  -1  104.59   21.00 
   6 -20  -1  102.89   31.30 
   6 -20  -1   80.19   17.40 
   6 -20  -1   69.79   15.20 
   6  20  -1   66.09   17.40 
   6  20  -1   95.09   16.10 
   6  20  -1   94.39   22.10 
  -5 -20   1   60.19   12.30 
   5 -20  -1   41.90   11.30 
   5  20  -1   42.60   11.90 
   4 -20  -1   54.19   15.60 
  -4 -20   1   60.49   15.20 
   4  20  -1   80.79   14.20 
   3 -20  -1   39.70    9.60 
  -3 -20   1   40.90    9.00 
   3  20  -1   37.60   10.40 
   2 -20  -1  827.22  161.88 
  -2 -20   1  912.01  162.28 
   2 -20  -1  834.32  162.68 
   2  20  -1  857.61  162.28 
  -1 -20   1  112.39   20.10 
   1 -20  -1   92.59   19.60 
  -1  20   1  100.69   19.90 
   1  20  -1   96.09   19.90 
   0 -20  -1    7.40    3.10 
   0 -20  -1    3.60    2.40 
   0  20  -1   10.90    3.10 
   0  20   1    5.90    2.90 
   1 -20   1  136.29   26.70 
  -1 -20  -1  133.09   26.60 
  -1  20  -1  133.79   26.70 
   1  20   1  148.39   27.20 
  -2 -20  -1  140.09   24.60 
   2 -20   1  110.19   24.90 
   2  20   1  139.99   24.70 
  -2  20  -1  108.39   24.00 
   2  20   1  127.09   24.20 
   2  20   1  113.69   25.40 
   3 -20   1   41.70   11.20 
  -3 -20  -1   57.39   10.50 
   3  20   1   42.20   10.30 
   3  20   1   37.50   10.60 
   4 -20   1   15.30    7.00 
   4 -20   1    7.30    5.80 
  -4 -20  -1   13.70    5.70 
   4  20   1    0.70    8.00 
   4  20   1   10.30    6.30 
   4  20   1   20.30    5.70 
   4  20   1    6.70    5.10 
   5 -20   1   24.80    9.50 
   5 -20   1   54.39   12.40 
   5 -20   1    8.50   15.70 
   5 -20   1   50.69   18.40 
   5 -20   1   34.10   12.10 
   5 -20   1    3.20    8.80 
  -5 -20  -1   29.70   13.70 
   5 -20   1   35.90   15.80 
   5 -20   1   43.80   21.90 
   5  20   1   35.40   11.80 
   5  20   1   22.50   11.10 
   5  20   1   43.30   11.50 
   5  20   1   20.00   18.40 
   6 -20   1  -20.30   11.70 
   6 -20   1    5.50    2.60 
   6 -20   1    1.30   16.70 
   6 -20   1    5.60    8.30 
   6 -20   1   10.50   11.70 
   6 -20   1    7.30   11.40 
   6 -20   1   10.90    6.70 
   6 -20   1    3.50   11.40 
   6  20   1   18.30    7.20 
   6  20   1   10.40   10.90 
   7 -20   1   -3.90    9.00 
   7 -20   1   28.30   17.60 
   7 -20   1    7.20    7.80 
   7 -20   1   21.20   10.50 
   7 -20   1   13.10    7.20 
   7 -20   1   23.40    6.40 
   7  20   1   -3.70    6.70 
  -7  20  -1   39.90   16.50 
   7  20   1   12.60   10.10 
   8 -20   1    3.90    4.30 
   8 -20   1    8.50    4.30 
   8 -20   1    2.50    4.50 
   8  20   1    1.40    3.80 
   8 -21  -1   16.50    7.90 
   8 -21  -1   18.10    9.50 
   8 -21  -1    6.40    4.10 
   8 -21  -1   -0.60    6.50 
   8 -21  -1   11.00    7.60 
   8  21  -1    8.40    7.00 
   8  21  -1   13.20    4.50 
   7 -21  -1   57.19   17.30 
   7 -21  -1   28.80   10.80 
   7 -21  -1   33.00    9.80 
   7 -21  -1   26.60    6.80 
   7  21  -1   47.00   11.10 
   7  21  -1   58.79   11.70 
   6 -21  -1   83.69   17.80 
   6 -21  -1   32.70   13.30 
   6 -21  -1   38.40   21.70 
   6 -21  -1   64.89   10.90 
   6  21  -1   59.69   16.20 
   6  21  -1   44.80   13.10 
   6  21  -1   50.89   10.30 
   4 -21  -1   23.50    7.60 
  -4 -21   1   30.60    7.50 
   4  21  -1   17.80    7.30 
   4  21  -1   31.10    8.80 
  -3 -21   1  142.99   27.90 
   3 -21  -1  152.48   28.50 
   3 -21  -1  130.09   27.50 
   3  21  -1  137.29   27.90 
   3  21  -1  156.18   29.30 
   2 -21  -1  556.14  109.39 
   2 -21  -1  575.64  110.29 
  -2 -21   1  601.54  109.79 
   2  21  -1  602.74  110.69 
   2  21  -1  563.54  109.79 
   1 -21  -1  604.04  115.69 
   1 -21  -1  588.64  115.99 
  -1 -21   1  655.93  115.99 
  -1  21   1  583.64  116.19 
   1  21  -1  628.94  116.09 
   0 -21   1   26.90    5.80 
   0 -21  -1   32.40    6.50 
   0 -21  -1   31.50    6.70 
   0 -21   1   31.20    7.00 
   0  21   1   26.30    7.10 
   0  21  -1   28.80    6.80 
   1 -21   1   22.40    5.70 
  -1 -21  -1   26.00    5.80 
  -1 -21  -1   20.30    5.50 
   1  21   1   29.10    7.00 
   1  21   1   24.40    6.10 
  -1  21  -1   19.10    5.60 
  -2 -21  -1   91.59   18.30 
   2 -21   1   81.69   18.80 
   2  21   1   94.39   18.50 
   2  21   1  107.69   18.40 
  -2  21  -1   78.59   18.00 
   2  21   1   88.69   19.10 
   3 -21   1   88.39   18.50 
  -3 -21  -1   84.39   17.60 
   3 -21   1   89.29   18.70 
   3  21   1   80.49   17.60 
   3  21   1   84.59   18.20 
  -4 -21  -1    2.30    3.80 
   4 -21   1    7.50    6.00 
   4 -21   1    7.20    5.80 
   4  21   1    2.50    4.80 
   4  21   1    2.10    6.40 
   4  21   1    0.60    5.60 
   4  21   1    1.20    4.10 
  -5 -21  -1   32.90   10.20 
   5 -21   1   52.59   21.70 
   5 -21   1   70.79   17.30 
   5 -21   1   75.49   22.20 
   5 -21   1   50.59   12.30 
   5 -21   1   48.70   12.40 
   5 -21   1   24.40   14.90 
   5 -21   1   31.90   16.30 
   5  21   1   51.59   13.90 
   5  21   1   41.40   14.00 
   5  21   1   18.10   13.30 
   5  21   1   40.70   12.90 
   6 -21   1    2.70    7.50 
   6 -21   1   12.80    9.40 
   6 -21   1   11.10   11.20 
   6 -21   1    0.10    3.70 
   6 -21   1    7.90    9.60 
   6 -21   1    6.00    2.70 
   6 -21   1   -1.70   12.30 
   6 -21   1   -9.80   16.00 
   6 -21   1   11.60   12.40 
   6  21   1   19.10    6.90 
   6  21   1    6.30    9.40 
   7 -21   1    5.10    8.60 
   7 -21   1   -2.60    2.00 
   7 -21   1   11.60    7.00 
   7 -21   1    3.60    6.30 
   7 -21   1  -16.90    8.80 
   7 -21   1    0.50    4.10 
   7 -21   1    8.20   15.60 
   7  21   1    0.20    7.40 
   7  21   1    2.00    8.90 
  -7  21  -1    5.50   14.30 
   7  21   1    9.20    9.20 
   8 -21   1    1.50    4.20 
   8 -21   1    2.90    3.10 
   8 -21   1    4.70    4.30 
   8  21   1    0.80    3.50 
   8 -22  -1   -0.80    4.40 
   8 -22  -1  -10.60    5.60 
   8 -22  -1   -2.80    6.90 
   8 -22  -1   -1.70    6.70 
   8 -22  -1   -1.30    3.20 
   8  22  -1   -0.10    2.80 
  -8  22   1    2.00    9.90 
   8  22  -1   -5.00    5.10 
   7 -22  -1   19.40    4.80 
   7 -22  -1   20.20   14.10 
   7 -22  -1   30.90    9.60 
   7 -22  -1   31.70   13.50 
   7  22  -1   20.20    8.00 
   7  22  -1   23.00    6.90 
   6 -22  -1   -1.30   13.20 
   6 -22  -1   11.10    7.40 
   6 -22  -1   14.50   10.90 
   6 -22  -1   10.40    8.90 
   6  22  -1   16.40    6.60 
   6  22  -1   -2.00    8.50 
  -5 -22   1  210.38   39.10 
   5 -22  -1  203.18   39.00 
   5 -22  -1  146.19   39.70 
   5  22  -1  203.18   37.60 
   5  22  -1  195.78   39.50 
  -4 -22   1   36.20    8.40 
   4 -22  -1   26.40    8.20 
   4  22  -1   27.30    8.60 
   4  22  -1   27.70    8.80 
  -3 -22   1   58.29   12.10 
   3 -22  -1   52.19   11.90 
   3 -22  -1   64.99   13.40 
   3  22  -1   50.49   13.50 
   3  22  -1   58.29   12.50 
   2 -22  -1  187.18   38.20 
   2  22  -1  209.38   39.80 
   2  22  -1  216.18   39.30 
  -1 -22   1   85.29   16.80 
   1 -22  -1   75.29   16.30 
   1 -22  -1   77.69   16.70 
   1  22  -1   98.19   17.00 
  -1  22   1   87.09   17.20 
   0 -22  -1  173.08   31.40 
   0 -22   1  157.28   30.70 
   0 -22   1  156.58   31.40 
   0 -22  -1  159.98   31.20 
   0  22  -1  162.48   31.60 
   0  22   1  167.38   31.80 
  -1 -22  -1   32.40    7.30 
   1 -22   1   29.10    6.70 
  -1 -22  -1   24.60    6.70 
   1  22   1   34.70    8.10 
  -1  22  -1   30.70    7.00 
   1  22   1   23.60    6.90 
   2 -22   1  109.69   24.30 
  -2 -22  -1  122.49   24.10 
   2  22   1  128.89   24.90 
  -2  22  -1  118.39   23.90 
   2  22   1  123.89   23.90 
   2  22   1  126.29   24.30 
  -3 -22  -1    5.20    3.20 
   3 -22   1   -3.20    4.00 
   3 -22   1    3.70    4.70 
   3  22   1  -11.70    5.90 
   3  22   1    0.30    2.90 
   3  22   1   -3.20    6.30 
   3  22   1   -4.00    4.50 
  -4 -22  -1   70.99   15.50 
   4 -22   1   77.69   17.70 
   4 -22   1   47.50   15.20 
   4 -22   1   71.79   17.50 
   4  22   1   94.79   18.30 
   4  22   1   87.89   16.10 
   4  22   1   59.49   15.30 
   4  22   1   77.99   17.60 
   5 -22   1   38.10   12.80 
   5 -22   1   23.20    9.80 
   5 -22   1    0.40   16.60 
   5 -22   1   60.09   19.80 
   5 -22   1   16.20   13.30 
   5 -22   1   36.70   11.00 
   5 -22   1   28.50   14.20 
  -5 -22  -1   34.10    8.70 
   5  22   1   25.80   12.10 
   5  22   1   25.90   10.50 
   5  22   1   27.70   10.60 
   6 -22   1   51.99   12.00 
   6 -22   1   57.19   19.10 
   6 -22   1   28.30   18.70 
   6 -22   1   57.09   26.50 
   6 -22   1   45.70   14.20 
   6 -22   1   15.10   13.90 
   6 -22   1   43.90   11.70 
   6  22   1   40.00   11.30 
   6  22   1   30.60   14.90 
   7 -22   1    6.90    8.20 
   7 -22   1    5.70    8.70 
   7 -22   1   11.60   10.60 
   7 -22   1    6.70    5.50 
   7 -22   1    7.00    9.10 
   7 -22   1    5.90    6.10 
   7 -22   1   -4.90   12.80 
   7  22   1    7.60    8.50 
  -7  22  -1   20.20   16.00 
   7  22   1    3.90    7.50 
   7  22   1   -0.90    6.20 
   8 -22   1    0.70    4.00 
   8  22   1    4.00    3.60 
   8 -23  -1   -4.20    2.80 
   8 -23  -1   -9.50    5.30 
   8 -23  -1    0.10    5.80 
   8 -23  -1    0.10    4.60 
  -8  23   1    1.30    9.60 
   8  23  -1   -2.40    2.30 
   8  23  -1   11.60    6.60 
   7 -23  -1   40.80   10.60 
   7 -23  -1   36.50   12.10 
   7 -23  -1   24.60    9.80 
   7 -23  -1   35.40   17.40 
   7  23  -1   35.60   15.50 
   7  23  -1   26.30    8.10 
   6 -23  -1   17.10   10.80 
   6 -23  -1   25.00   11.90 
   6 -23  -1   33.70   17.10 
   6 -23  -1   44.40    8.10 
   6  23  -1   40.70    9.40 
   5 -23  -1  243.98   55.89 
   5 -23  -1  231.38   51.19 
   5 -23  -1  278.97   53.49 
  -5 -23   1  249.48   51.29 
   5  23  -1  231.98   51.89 
   5  23  -1  298.77   49.99 
   5  23  -1  235.38   53.69 
   4 -23  -1   84.89   18.00 
  -4 -23   1   85.19   17.20 
   4  23  -1   67.89   17.80 
   3 -23  -1   11.10    3.80 
  -3 -23   1   12.50    4.20 
   3 -23  -1   18.60    5.80 
   3  23  -1   16.00    5.80 
   3  23  -1    7.00    4.20 
  -2 -23   1   68.49   13.30 
   2 -23  -1   65.59   12.80 
   2  23  -1   64.09   13.70 
   2  23  -1   51.09   14.40 
  -1 -23   1  159.48   29.40 
   1 -23  -1  142.39   28.90 
   1 -23  -1  140.09   29.30 
   1  23  -1  159.98   31.40 
  -1  23   1  154.78   30.10 
  -1  23   1  157.58   29.70 
   0 -23  -1   49.70    9.60 
   0 -23   1   36.10    9.40 
   0 -23   1   42.80    9.70 
   0 -23  -1   56.69    9.70 
   0  23   1   44.40   10.20 
   0  23   1   42.50   10.80 
   0  23  -1   46.20    9.90 
  -1 -23  -1  339.47   57.69 
  -1 -23  -1  295.17   57.59 
   1 -23   1  274.07   57.49 
   1  23   1  301.87   58.09 
  -1  23  -1  297.57   57.69 
  -2 -23  -1   52.39   10.60 
   2 -23   1   37.30   10.60 
   2  23   1   57.79   10.60 
  -2  23  -1   37.40   10.20 
   2  23   1   68.39   11.80 
   2  23   1   40.60   11.00 
  -3 -23  -1   66.79   12.50 
   3 -23   1   53.59   13.30 
   3 -23   1   61.09   14.00 
   3  23   1   50.99   13.30 
   3  23   1   49.00   12.20 
   3  23   1   50.59   12.60 
   3  23   1   59.49   14.40 
   4 -23   1   93.89   18.40 
  -4 -23  -1   84.89   16.70 
   4 -23   1   68.49   17.90 
   4 -23   1   54.49   16.90 
   4  23   1   66.09   17.30 
   4  23   1   84.29   18.70 
   4  23   1   71.29   16.60 
   4  23   1   82.39   16.90 
   5 -23   1   82.79   23.80 
   5 -23   1   66.19   20.30 
   5 -23   1   50.39   11.70 
   5 -23   1   35.70   10.80 
   5 -23   1   29.80    6.20 
   5 -23   1   63.09   13.30 
   5 -23   1   61.99   19.30 
   5 -23   1   57.49   15.00 
   5 -23   1   26.10   22.80 
   5  23   1   11.70    8.00 
   5  23   1   20.00   13.50 
   5  23   1   61.39   13.50 
   5  23   1   43.30   12.30 
   5  23   1   22.30   13.10 
   6 -23   1  -12.30   10.90 
   6 -23   1   20.10   19.50 
   6 -23   1    3.40    7.40 
   6 -23   1    8.70    6.40 
   6 -23   1    2.30    3.20 
   6 -23   1    5.00   14.30 
   6 -23   1    1.60    6.20 
   6 -23   1    0.50    9.70 
   6 -23   1   -3.10   10.10 
   6  23   1   12.40    6.50 
   6  23   1    7.30    9.10 
   7 -23   1   -4.80    7.80 
   7 -23   1    4.90    9.60 
   7 -23   1    4.40    5.90 
   7 -23   1   -6.30    7.90 
   7 -23   1    1.00    4.40 
   7 -23   1   -2.30    5.40 
  -7  23  -1    6.10   13.90 
   7  23   1   -1.00    3.10 
   7  23   1    0.90    7.10 
   7  23   1    2.30    7.30 
   8 -23   1    5.00    3.90 
   8 -23   1    1.90    3.70 
   8  23   1   -0.80    2.70 
   8 -24  -1   -7.80    5.40 
   8 -24  -1   -1.60    4.70 
   8 -24  -1   -2.20    4.70 
   8 -24  -1    4.00    3.40 
  -8  24   1    3.30    8.60 
   8  24  -1    1.80    4.80 
   8  24  -1    2.20    5.20 
   8  24  -1    0.00    2.20 
   7 -24  -1    2.90   11.90 
   7 -24  -1    9.20    7.00 
   7 -24  -1    0.90   10.10 
   7 -24  -1   10.40    7.80 
   7 -24  -1    6.30    5.50 
   7  24  -1    0.70    5.70 
   7  24  -1    1.70    4.50 
   6 -24  -1   55.19   12.20 
   6 -24  -1   87.19   20.30 
   6 -24  -1   46.30   14.30 
   6  24  -1   39.80   23.30 
   6  24  -1   68.19   12.80 
   6  24  -1   66.19   14.70 
   5 -24  -1   31.00   12.60 
   5 -24  -1   57.19    9.80 
   5 -24  -1   32.50   21.50 
   5 -24  -1   43.40   14.70 
  -5 -24   1   36.40   11.90 
   5  24  -1   23.70   13.90 
  -4 -24   1   70.99   14.10 
   4 -24  -1   60.39   14.10 
   4 -24  -1   49.50   14.40 
   4  24  -1   65.79   15.20 
   3 -24  -1  195.08   36.80 
  -3 -24   1  185.28   36.00 
   3  24  -1  165.48   36.10 
   3  24  -1  200.78   37.50 
  -2 -24   1   94.49   16.80 
   2 -24  -1   80.89   16.30 
   2  24  -1   79.39   18.20 
   2  24  -1   70.29   16.90 
  -1 -24   1   13.10    3.60 
   1 -24  -1   20.30    5.30 
   1 -24  -1   14.00    3.80 
   1  24  -1   19.30    4.90 
   1  24  -1    9.20    5.80 
  -1  24   1   19.30    5.20 
  -1  24   1    9.50    5.30 
   0  24  -1  146.39   30.70 
   0  24   1  166.88   31.40 
   0  24   1  153.18   30.60 
  -1 -24  -1  212.98   41.80 
   1 -24   1  199.88   41.80 
  -1 -24  -1  216.28   41.80 
   1  24   1  227.08   42.40 
   1  24   1  242.58   42.90 
  -2 -24  -1   26.10    6.60 
   2 -24   1   21.30    6.90 
   2  24   1   28.90    7.30 
   2  24   1   26.20    7.40 
  -3 -24  -1   44.20   10.80 
   3 -24   1   59.79   13.00 
   3 -24   1   46.30   12.40 
   3 -24   1   29.70   11.10 
   3  24   1   61.59   11.50 
   3  24   1   50.99   14.60 
   3  24   1   48.30   11.70 
   3  24   1   40.40   11.80 
   4 -24   1   -4.10    4.80 
  -4 -24  -1    4.40    4.40 
   4 -24   1  -10.60    6.40 
   4 -24   1   13.90    7.50 
   4  24   1    0.00    4.10 
   4  24   1    1.80    7.00 
   4  24   1   -3.90    5.60 
   5 -24   1   62.59   20.10 
   5 -24   1   43.70   20.40 
   5 -24   1   36.90   11.60 
   5 -24   1   48.10   11.80 
   5 -24   1   65.19   21.20 
   5 -24   1   33.80    6.90 
   5 -24   1   47.10   14.30 
   5 -24   1   49.60   29.70 
   5 -24   1   19.30   10.80 
   5  24   1   43.20   12.70 
   5  24   1   43.60   13.20 
   5  24   1   41.50   17.30 
   6 -24   1    1.00    2.50 
   6 -24   1    2.90    9.10 
   6 -24   1   -2.30    9.40 
   6 -24   1   -1.10   10.30 
   6 -24   1   -1.50    6.40 
   6 -24   1    0.80   12.40 
   6 -24   1   -8.70    8.60 
   6 -24   1    0.40    5.10 
   6 -24   1  -17.50    9.00 
   6 -24   1    2.60    1.60 
  -6  24  -1   10.30   21.20 
   6  24   1    2.30    4.80 
   6  24   1   -0.10    7.50 
   7 -24   1  -14.20    6.80 
   7 -24   1    5.20    9.40 
   7 -24   1   -5.20    5.40 
   7 -24   1    0.00    5.40 
   7 -24   1   -4.40    7.40 
   7 -24   1    5.10    4.40 
   7 -24   1    5.80    7.00 
   7  24   1    0.70    7.30 
   7  24   1    8.30    8.10 
  -7  24  -1   -4.10   12.50 
   8 -24   1    1.60    3.70 
   8  24   1   -1.10    2.80 
   8 -25  -1   -1.30    8.70 
   8 -25  -1   -3.80    3.30 
   8 -25  -1    2.20    4.70 
   8 -25  -1    0.40    5.50 
   8  25  -1    1.30    4.20 
   8  25  -1   -1.20    4.50 
  -8  25   1   -6.40    8.20 
   8  25  -1   -0.10    2.50 
   7 -25  -1   -3.80    6.90 
   7 -25  -1   -6.40    4.10 
   7 -25  -1   -2.30    6.10 
   7 -25  -1   -9.10    8.50 
   7  25  -1   -5.80    4.00 
   7  25  -1   -5.90    4.50 
   6 -25  -1   21.10    9.70 
   6 -25  -1   38.00   14.10 
   6 -25  -1   39.20    7.10 
   6  25  -1   12.50   10.50 
   6  25  -1   17.90   13.80 
   6  25  -1   37.40    8.70 
   6  25  -1   33.50    9.70 
   5 -25  -1  131.19   28.00 
   5 -25  -1  141.49   31.60 
  -5 -25   1   98.89   26.10 
   5 -25  -1  176.78   31.40 
   5 -25  -1  151.48   34.70 
   5  25  -1  117.59   26.70 
   5  25  -1  103.09   32.20 
   4 -25  -1   88.09   20.80 
  -4 -25   1   91.39   19.60 
   4  25  -1  100.39   21.00 
  -2 -25   1  525.05   94.99 
   2 -25  -1  461.95   94.59 
   2  25  -1  459.05   94.99 
  -2  25   1  538.45   95.99 
   2  25  -1  525.65   96.09 
   1 -25  -1   31.70    7.50 
  -1 -25   1   38.10    7.50 
  -1 -25   1   28.20    6.70 
   1 -25  -1   26.10    6.70 
   1  25  -1   33.70    7.80 
  -1  25   1   43.10   11.70 
  -1  25   1   31.40    8.00 
   1  25  -1   31.10    8.80 
   0 -25  -1   49.60    9.40 
   0 -25   1   44.30    9.30 
   0 -25  -1   40.20    9.10 
   0  25   1   51.59   10.90 
   0  25  -1   31.50    9.20 
   0  25   1   37.70    9.90 
  -1 -25  -1  520.05   97.79 
  -1 -25  -1  483.85   97.69 
   1  25   1  548.85   98.69 
  -1  25  -1  497.75   97.99 
   1  25   1  529.85   98.29 
  -2 -25  -1   45.70   10.40 
   2 -25   1   48.00   10.70 
  -2 -25  -1   49.90   10.00 
   2  25   1   29.60   10.10 
  -2  25  -1   42.90   10.00 
   2  25   1   50.69   11.30 
   3 -25   1   69.49   19.10 
  -3 -25  -1   99.29   18.50 
   3 -25   1   89.69   19.80 
   3 -25   1  103.89   21.00 
   3  25   1   80.69   20.00 
   3  25   1   83.29   19.10 
   3  25   1   93.69   19.50 
   3  25   1   82.19   20.70 
   3  25   1   87.99   18.60 
  -4 -25  -1   23.60    7.40 
   4 -25   1   34.40   11.90 
   4 -25   1   20.40    8.50 
   4 -25   1   21.60   12.60 
   4  25   1   24.90   10.50 
   5 -25   1    9.40   15.80 
   5 -25   1   27.50   21.00 
   5 -25   1    6.60    8.50 
   5 -25   1   35.40   17.00 
   5 -25   1   32.20    5.70 
   5 -25   1   16.60    8.90 
   5 -25   1   26.30   10.30 
   5 -25   1   34.60   13.10 
   5 -25   1   21.40   15.10 
   5  25   1   17.10   13.10 
   5  25   1   32.20   10.40 
   5  25   1   39.60   11.80 
   6 -25   1    6.90    5.50 
   6 -25   1    9.70    7.50 
   6 -25   1   -1.80    6.60 
   6 -25   1    0.30    2.40 
   6 -25   1   -6.60   10.70 
   6 -25   1    5.50   10.90 
   6 -25   1    0.60    8.70 
   6  25   1    2.40    5.30 
  -6  25  -1   26.30   26.30 
   6  25   1   -0.90    7.20 
   7 -25   1    8.20    4.40 
   7 -25   1   -4.00    5.60 
   7 -25   1    6.20    6.80 
   7 -25   1   -9.00    8.60 
   7 -25   1   12.30    7.60 
   7 -25   1   -4.30    7.00 
   7 -25   1    8.70   10.70 
   7  25   1    8.00    7.80 
  -7  25  -1  -16.50   12.30 
   7  25   1    5.70    7.40 
   8 -26  -1   -6.10    4.70 
   8 -26  -1    2.70    3.80 
   8 -26  -1    6.10    4.60 
   8 -26  -1   14.90    6.50 
  -8  26   1   -0.80    8.00 
   8  26  -1    7.00    4.90 
   8  26  -1    8.50    2.70 
   8  26  -1   -2.20    4.60 
   7 -26  -1    1.30    6.30 
   7 -26  -1    7.90    9.40 
   7 -26  -1    8.20   10.30 
   7 -26  -1    1.40    4.50 
   7  26  -1    2.30    5.30 
   7  26  -1    6.50    4.50 
   6 -26  -1    7.10    9.10 
   6 -26  -1    4.70    6.10 
   6  26  -1    8.30    5.10 
   6  26  -1    9.50    7.10 
   6  26  -1   19.20   10.70 
   5 -26  -1   26.40   15.00 
   5 -26  -1   52.59    9.90 
  -4 -26   1   24.70    7.30 
   4 -26  -1   20.80    7.80 
  -4 -26   1   35.40   17.70 
   4 -26  -1   26.60    8.40 
   4  26  -1   14.60    7.30 
  -3 -26   1   47.40    9.70 
   3 -26  -1   32.80   11.10 
  -3  26   1   48.90   11.40 
   3  26  -1   45.30   11.70 
   3  26  -1   40.70   11.80 
   3  26  -1   27.90   11.10 
   2 -26  -1   17.50    5.20 
   2  26  -1   27.70    8.20 
  -2  26   1   27.20    7.30 
   2  26  -1   21.40    6.00 
  -1 -26   1   15.90    4.80 
  -1  26   1   14.50    4.90 
   1  26  -1   19.60    6.50 
   1  26  -1   15.70    5.00 
  -1  26   1   10.50    5.90 
   0 -26   1  428.26   82.19 
   0 -26  -1  411.66   81.79 
   0 -26  -1  453.05   82.09 
   0  26  -1  400.46   82.79 
   0  26  -1  429.06   82.29 
   0  26   1  464.85   83.09 
   0  26   1  429.96   82.49 
  -1 -26  -1   97.39   21.00 
  -1 -26  -1   99.79   20.80 
   1  26   1  115.39   21.70 
  -1  26  -1   99.89   21.20 
   1  26   1  124.39   22.40 
   2 -26   1   -5.10    3.90 
  -2 -26  -1    6.00    3.00 
  -2 -26  -1    1.30    3.40 
   2 -26   1    8.10    5.80 
   2  26   1   -0.70    3.90 
   2  26   1   -1.60    3.70 
   2  26   1    4.60    5.00 
   2  26   1   -1.80    4.20 
  -2  26  -1    5.60    3.50 
   3 -26   1    1.30    4.90 
   3 -26   1   -1.70    5.70 
  -3 -26  -1    2.90    3.30 
   3 -26   1   -4.30    5.70 
   3  26   1    1.70    6.30 
   3  26   1   -4.80    3.90 
   3  26   1    3.00    5.40 
   3  26   1    1.00    5.00 
   4 -26   1  126.39   34.50 
   4 -26   1   70.39   20.30 
   4 -26   1  124.99   25.30 
   4 -26   1   73.59   20.60 
   4 -26   1   85.29   24.40 
  -4 -26  -1  101.69   19.50 
   4  26   1   90.29   20.90 
   4  26   1   84.29   22.00 
   4  26   1   92.09   21.60 
   4  26   1   87.69   19.90 
   5 -26   1   -5.30    7.90 
   5 -26   1    4.00    6.40 
   5 -26   1  -13.50   10.50 
   5 -26   1    3.70    9.00 
   5 -26   1   -7.00   14.70 
   5 -26   1  -16.60   12.60 
   5 -26   1    5.10   10.60 
   5 -26   1    2.40    1.90 
   5 -26   1   -2.60    6.50 
   5  26   1    6.30    9.70 
   5  26   1    9.90    7.70 
   6 -26   1    3.60    7.10 
   6 -26   1    4.60    9.60 
   6 -26   1    2.60   12.70 
   6 -26   1    7.40   10.00 
   6 -26   1    5.00    9.90 
   6 -26   1    5.80   10.60 
   6 -26   1    5.20    6.20 
   6 -26   1    2.10    2.80 
  -6  26  -1   19.70   16.80 
   6  26   1    0.30    8.20 
   6  26   1    2.60    7.00 
   7 -26   1   -0.20    5.80 
   7 -26   1    0.90    9.60 
   7 -26   1    4.30    7.40 
   7 -26   1    2.50    4.20 
   7 -26   1    1.80    4.70 
   7 -26   1  -11.20    7.10 
   7  26   1    6.90    6.40 
   7  26   1    1.30    6.10 
   8 -27  -1    1.90    3.00 
   8 -27  -1   -4.30    5.00 
   8 -27  -1    0.90    4.80 
  -8  27   1    5.40    8.80 
   8  27  -1   -0.20    1.90 
   8  27  -1   -1.60    3.90 
   7 -27  -1   -5.20    5.90 
   7 -27  -1   -0.70    5.40 
   7 -27  -1    6.10    4.70 
   7  27  -1   -2.50    5.00 
   6 -27  -1   18.70    4.10 
   6 -27  -1    5.00    8.20 
   6 -27  -1    8.40    8.00 
   6  27  -1   14.10    9.00 
   6  27  -1   18.30   12.30 
   6  27  -1   13.50    6.20 
   6  27  -1   12.90    8.40 
   5 -27  -1   55.29   10.60 
   5 -27  -1   47.50   16.70 
   5  27  -1   34.90   15.30 
   4 -27  -1   28.40    9.80 
   4 -27  -1   25.30    9.10 
  -4 -27   1   33.30   13.20 
  -4 -27   1   36.80    8.60 
   4  27  -1   18.00    8.30 
   3 -27  -1   72.79   16.00 
  -3 -27   1   78.09   13.90 
   3  27  -1   59.29   16.10 
  -3  27   1   66.39   16.20 
   3  27  -1   71.89   16.10 
   3  27  -1   41.30   13.60 
  -2 -27   1   71.69   14.10 
   2  27  -1   64.99   15.80 
  -2  27   1   66.69   15.60 
   2  27  -1   59.49   14.10 
   1 -27  -1  239.08   50.39 
  -1 -27   1  281.77   50.89 
   1  27  -1  279.27   52.09 
  -1  27   1  282.27   52.09 
   1  27  -1  271.57   51.19 
  -1  27   1  245.28   51.19 
   0 -27  -1   49.70   10.20 
   0 -27   1   53.19   10.70 
   0 -27  -1   44.80   10.30 
   0  27  -1   48.80   11.80 
   0  27   1   41.40   11.10 
   0  27  -1   46.30   10.90 
   0  27   1   51.49   11.90 
  -1 -27  -1   38.30    7.50 
  -1 -27  -1   30.20    7.30 
   1  27   1   23.40    7.30 
  -1  27  -1   35.50    9.00 
  -1  27  -1   24.60    7.40 
   1  27   1   27.80    8.40 
   2 -27   1   54.79   12.80 
  -2 -27  -1   37.50   11.10 
  -2 -27  -1   59.39   11.60 
   2 -27   1   58.59   13.30 
   2  27   1   52.19   12.20 
   2  27   1   61.09   12.50 
  -2  27  -1   41.60   11.00 
   2  27   1   45.80   12.60 
   2  27   1   50.69   12.70 
   3 -27   1   36.10   10.80 
  -3 -27  -1   54.29   17.40 
   3 -27   1   37.60   11.40 
   3  27   1   40.70   11.40 
   3  27   1   33.20    9.70 
   3  27   1   33.70   10.40 
   3  27   1   37.30   10.10 
   4 -27   1  117.59   26.60 
   4 -27   1  108.59   30.90 
  -4 -27  -1  107.29   24.90 
   4 -27   1  128.39   27.50 
   4 -27   1  156.98   35.50 
   4 -27   1  185.38   35.80 
   4 -27   1  152.38   33.90 
   4  27   1   91.59   27.10 
   4  27   1  105.19   25.30 
   4  27   1   77.59   25.40 
   4  27   1  126.39   22.90 
   4  27   1  130.99   27.90 
   5 -27   1    8.90    6.50 
   5 -27   1   12.90    8.00 
   5 -27   1    9.30   18.20 
   5 -27   1   31.80   21.30 
   5 -27   1    7.00    6.00 
   5 -27   1   17.80   16.90 
   5 -27   1   -2.30   16.30 
   5  27   1    3.80    5.20 
  -5  27  -1    6.60   35.70 
   5  27   1   20.00   10.70 
   5  27   1   17.60   12.80 
   6 -27   1  -19.90   13.80 
   6 -27   1    3.80    7.40 
   6 -27   1    8.40    6.80 
   6 -27   1    2.90    9.00 
   6 -27   1   -0.70   13.50 
   6 -27   1   12.70   12.40 
   6 -27   1    4.00    9.60 
   6 -27   1    3.20    6.10 
   6  27   1    5.10    5.00 
  -6  27  -1   -5.70   15.90 
   6  27   1    7.30    8.30 
   7 -27   1    9.80    5.70 
   7 -27   1   -0.20    5.30 
   7 -27   1    1.60    6.90 
   7 -27   1   -0.10    3.90 
   7 -27   1    7.20   10.30 
   7 -27   1   -4.60    6.60 
   7  27   1    6.40    6.70 
  -7  27  -1   -0.90   10.50 
   7  27   1    7.60    6.70 
   8 -28  -1   -8.40    4.40 
   8 -28  -1    1.10    3.10 
   8 -28  -1    1.80    4.90 
   8  28  -1    1.90    3.90 
   8  28  -1    4.10    1.90 
  -8  28   1    9.60    8.00 
   7 -28  -1    4.90    6.50 
   7 -28  -1   -2.30    7.10 
   7 -28  -1   -1.30    3.80 
   7 -28  -1    8.30    5.70 
   7 -28  -1   -0.30    5.30 
   7  28  -1    5.70    5.80 
  -7  28   1   13.20   14.30 
   6 -28  -1   28.40   10.90 
   6 -28  -1   25.30   15.70 
   6 -28  -1   36.20   16.80 
   6  28  -1   35.50    9.10 
   6  28  -1   34.10   11.80 
   6  28  -1   35.20   13.70 
   6  28  -1   25.10    9.60 
   5 -28  -1   25.90   11.20 
   5 -28  -1   39.10    7.30 
   5 -28  -1   24.60   13.20 
   5  28  -1   17.10   12.10 
   4 -28  -1   38.50   12.20 
  -4 -28   1   42.30   17.20 
  -4 -28   1   40.90   10.50 
   4 -28  -1   29.00   14.90 
  -4  28   1   48.80   13.20 
  -3 -28   1   54.59   16.60 
  -3 -28   1   67.09   12.60 
  -3  28   1   54.09   14.20 
   3  28  -1   45.70   13.90 
   3  28  -1   46.30   14.70 
  -1 -28   1  107.79   20.10 
   1 -28  -1   86.49   19.00 
  -1  28   1  110.09   21.30 
   1  28  -1  103.69   21.10 
  -1  28   1   80.89   19.90 
   1  28  -1  107.19   20.00 
   0 -28  -1   34.40    7.00 
   0 -28  -1   29.40    7.40 
   0  28  -1   31.80    8.00 
   0  28   1   39.10    8.30 
   0  28   1   36.30    9.20 
   0  28  -1   12.60    8.20 
  -1 -28  -1  169.08   34.70 
  -1 -28  -1  184.88   34.80 
  -1  28  -1  181.48   35.30 
   1  28   1  187.38   36.00 
   1  28   1  168.98   35.40 
   2 -28   1   18.30    5.60 
  -2 -28  -1    5.40    3.70 
   2 -28   1    9.30   10.00 
  -2 -28  -1    4.90    4.50 
   2  28   1    1.20    4.40 
   2  28   1    3.40    4.50 
   2  28   1    1.00    4.70 
  -2  28  -1    0.30    4.20 
   3 -28   1    9.20    6.10 
  -3 -28  -1    1.60    5.10 
   3 -28   1   16.40    7.30 
  -3 -28  -1    7.80    4.30 
  -3 -28  -1    7.80   21.00 
   3  28   1   11.20    6.00 
   3  28   1    2.80    5.70 
   3  28   1   10.10    4.80 
  -4 -28  -1   56.19   17.60 
   4 -28   1   88.09   25.20 
   4 -28   1   99.49   21.10 
   4 -28   1  107.99   35.40 
   4 -28   1  113.49   27.10 
   4 -28   1   65.49   17.70 
   4 -28   1   40.70   16.10 
   4  28   1   69.09   18.50 
   4  28   1   67.29   16.30 
  -4  28  -1  293.97   63.09 
   4  28   1   78.09   18.10 
   4  28   1   86.59   19.00 
   5 -28   1   35.90   10.80 
   5 -28   1   24.40    9.90 
   5 -28   1   32.10   10.90 
   5 -28   1   34.20   18.30 
   5 -28   1   52.69   20.80 
   5 -28   1   28.90   16.70 
   5 -28   1   24.60   12.80 
   5 -28   1   35.30   16.10 
   5  28   1   24.80   10.50 
  -5  28  -1   79.69   27.70 
   5  28   1   25.90   14.80 
   6 -28   1    6.60    5.50 
   6 -28   1  -10.80    9.20 
   6 -28   1   -3.00    8.00 
   6 -28   1   -5.30    8.20 
   6 -28   1   -1.80    9.50 
   6 -28   1    5.10    7.60 
   6 -28   1    0.20    9.30 
   6 -28   1   -0.20    5.50 
   6  28   1    2.50    4.40 
   6  28   1    4.10    7.90 
   7 -28   1    6.30    6.20 
   7 -28   1   -2.10    5.00 
   7 -28   1   11.70    8.50 
   7 -28   1    1.10    3.40 
   7 -28   1   -6.70    6.20 
   7 -28   1   -0.50    6.00 
   7  28   1    4.90    6.40 
   7  28   1   -1.80    5.80 
  -7  28  -1   11.40   10.10 
   8 -29  -1    6.30    4.20 
   8 -29  -1   -1.30    4.30 
   8 -29  -1    7.50    3.80 
  -8  29   1   -0.50    6.40 
   8  29  -1    6.20    4.30 
   7 -29  -1    7.30    5.40 
   7 -29  -1   -0.20    3.70 
   7 -29  -1   -2.00    6.90 
   7 -29  -1    0.90    5.30 
   7 -29  -1    6.60    6.20 
  -7  29   1   18.30   11.00 
   7  29  -1   -0.60    4.30 
   6 -29  -1   45.50   17.10 
   6 -29  -1    9.40   12.90 
   6 -29  -1   18.30   13.10 
   6 -29  -1   15.60    7.30 
   6  29  -1   18.80   15.60 
   6  29  -1   21.60    7.60 
   6  29  -1   12.50    8.50 
   6  29  -1   15.90    7.20 
  -6  29   1   24.40   17.40 
   5 -29  -1    8.50   12.50 
   5 -29  -1   33.50    6.60 
   5 -29  -1   40.20   14.70 
  -4 -29   1    0.80   14.10 
   4 -29  -1   43.50    8.10 
   4  29  -1   -2.20   16.00 
  -3 -29   1  140.89   26.10 
   3 -29  -1  121.99   27.60 
  -3 -29   1  137.79   39.50 
   3  29  -1  139.49   28.00 
   3  29  -1   98.29   27.80 
  -3  29   1  134.79   27.90 
  -2 -29   1   41.70    9.20 
   2  29  -1   32.90   10.00 
  -2  29   1   41.40   10.40 
   2  29  -1   35.50   12.10 
   2  29  -1   45.10   11.80 
   2  29  -1   28.10    9.00 
  -1 -29   1   71.19   14.70 
   1 -29  -1   62.29   14.10 
  -1  29   1   71.99   16.50 
  -1  29   1   70.49   15.20 
   1  29  -1   86.39   16.80 
   0 -29  -1   47.70   10.10 
   0 -29  -1   56.79   10.20 
   0  29   1   50.59   10.90 
   0  29  -1   31.10   10.10 
   0  29  -1   32.30   11.50 
   0  29   1   53.79   12.10 
  -1 -29  -1   45.70    9.00 
   1  29   1   50.19   10.80 
   1  29   1   23.50    9.00 
   1  29   1   41.50   10.10 
  -1  29  -1   30.40    9.30 
  -1  29  -1   40.80   10.30 
  -2 -29  -1   20.10   11.50 
   2 -29   1   19.20    6.90 
   2 -29   1   12.90    7.10 
  -2 -29  -1    9.00    5.30 
  -2 -29  -1   15.00    5.20 
   2  29   1   27.20    7.90 
   2  29   1   13.00    6.00 
   2  29   1   16.40    5.50 
   2  29   1   19.50    6.60 
  -3 -29  -1   22.70    6.20 
  -3 -29  -1    7.70   13.90 
   3 -29   1   14.00    8.20 
   3 -29   1   16.20    8.20 
   3  29   1   13.70    8.30 
   3  29   1   28.40    7.30 
   3  29   1   10.80    7.90 
   4 -29   1   68.49   22.20 
  -4 -29  -1   63.19   15.80 
   4 -29   1   52.69   16.40 
   4 -29   1   80.69   17.90 
   4 -29   1  135.29   23.80 
   4 -29   1   74.29   29.50 
   4  29   1   60.69   18.00 
   4  29   1   68.79   18.50 
   4  29   1   68.19   17.00 
  -4  29  -1  211.08   46.00 
   5 -29   1   -0.90   11.00 
   5 -29   1   -4.00    5.70 
   5 -29   1    6.00   13.00 
   5 -29   1   -5.90   10.10 
   5 -29   1    4.80    5.80 
   5 -29   1    7.30   12.40 
   5 -29   1    3.90    2.50 
   5 -29   1    9.20    7.20 
   5 -29   1   -3.70    8.50 
   5  29   1    1.30    9.50 
  -5  29  -1    9.70   20.30 
   5  29   1    1.80    5.90 
   5  29   1  -11.60    4.40 
   6 -29   1   10.30    8.90 
   6 -29   1  -14.50    7.90 
   6 -29   1    4.00    7.10 
   6 -29   1   -9.40    9.50 
   6 -29   1    7.70    6.20 
   6 -29   1    4.00   11.20 
   6 -29   1    2.50    5.10 
   6  29   1    3.20    7.20 
   6  29   1    2.60    7.60 
  -6  29  -1   21.80   26.80 
   7 -29   1    2.00    6.90 
   7 -29   1   -6.40    5.10 
   7 -29   1   -1.10    4.00 
   7 -29   1    3.00    5.40 
   7 -29   1   -0.80    6.50 
   7 -29   1    3.40    3.50 
   7  29   1    4.40    6.20 
  -7  29  -1   14.00   10.70 
   7  29   1   -1.20    4.40 
   8 -30  -1   -3.00    3.90 
   8 -30  -1    5.50    2.90 
   8 -30  -1    0.40    4.90 
  -8  30   1   -0.50    6.30 
   8  30  -1    2.70    3.20 
   7 -30  -1   -4.90    4.40 
   7 -30  -1    3.40    7.10 
   7 -30  -1   -1.40    3.70 
   7  30  -1    2.40    4.80 
  -7  30   1   -9.00   11.60 
   6 -30  -1   20.90   13.20 
   6 -30  -1   28.10   13.90 
   6 -30  -1   -2.90    8.90 
   6 -30  -1    4.60    8.10 
   6 -30  -1   -4.10    4.60 
   6  30  -1   11.00    5.60 
  -6  30   1   13.20   17.90 
   6  30  -1    8.90   11.00 
   6  30  -1    6.30    6.80 
   5 -30  -1   51.79   17.60 
   5 -30  -1   11.00   17.60 
  -5  30   1   22.50   27.30 
   4 -30  -1   18.80   10.90 
   4 -30  -1   38.90   16.60 
  -4 -30   1   24.20   14.30 
   4 -30  -1   34.00    9.90 
  -4 -30   1   36.30    9.40 
  -4  30   1  148.19   37.40 
   4  30  -1   37.60   10.70 
   4  30  -1   33.50   12.80 
   3 -30  -1    9.60   16.60 
  -3 -30   1   18.40   13.80 
   3 -30  -1   40.90   11.50 
   3  30  -1   37.90   12.30 
   3  30  -1   44.20   11.90 
  -3  30   1   50.09   12.30 
  -2 -30   1   27.10   12.40 
  -2 -30   1   16.20    5.60 
   2  30  -1   15.90    9.20 
   2  30  -1   21.30    7.10 
  -2  30   1   17.30    7.20 
   1 -30  -1    1.40    2.60 
  -1 -30   1    3.30    3.00 
   1  30  -1    6.00    5.10 
  -1  30   1   -8.70    4.60 
   1  30  -1   -5.30    3.30 
  -1  30   1   -1.30    4.90 
   0 -30  -1   94.09   19.40 
   0 -30  -1   86.19   19.00 
   0  30  -1   88.79   20.10 
   0  30   1   93.59   21.40 
   0  30   1  114.29   21.50 
   0  30   1   88.89   20.30 
   0  30   1  107.59   21.00 
   0  30  -1   98.79   21.10 
  -1 -30  -1   24.30    5.70 
  -1 -30  -1    9.80    4.90 
  -1 -30  -1    3.40    8.70 
   1 -30   1    8.50    7.00 
   1  30   1   41.00    9.60 
  -1  30  -1   12.70    5.80 
   1  30   1   27.40    7.80 
  -1  30  -1   11.50    7.30 
   1  30   1   20.20    6.50 
   1  30   1    1.80    5.00 
   1  30   1   32.50    6.90 
  -2 -30  -1   12.20    5.30 
   2 -30   1   15.90    6.10 
  -2 -30  -1   34.20   15.10 
   2 -30   1   10.80    6.40 
  -2 -30  -1   13.30    4.90 
   2  30   1   16.30    6.80 
   2  30   1   15.80    5.80 
   2  30   1    6.70    4.80 
   2  30   1    3.00    7.50 
  -2  30  -1   15.30    5.50 
   3 -30   1    7.70    6.90 
   3 -30   1   21.20   11.30 
  -3 -30  -1   -3.30   12.30 
  -3 -30  -1   11.90    5.00 
   3  30   1    4.00   10.10 
   3  30   1   22.60    8.80 
   4 -30   1    6.60   13.10 
   4 -30   1   23.90   15.10 
   4 -30   1    8.20   16.10 
   4 -30   1   15.70   11.30 
   4 -30   1   22.50    4.40 
  -4 -30  -1   12.80    6.20 
   4 -30   1   27.70   16.50 
   4 -30   1   19.60    8.50 
   4 -30   1   15.80    8.00 
   4  30   1    7.70    8.40 
  -4  30  -1   45.90   26.10 
   4  30   1   10.20    7.20 
   4  30   1    3.00    8.10 
   4  30   1    6.80    6.30 
   5 -30   1   36.50   12.20 
   5 -30   1   20.30   14.10 
   5 -30   1   17.80   10.30 
   5 -30   1   23.20   13.10 
   5 -30   1   23.30   15.70 
   5 -30   1   34.50   14.60 
   5  30   1   15.70    7.90 
   5  30   1   11.30   10.80 
  -5  30  -1   57.79   24.20 
   6 -30   1   11.70    9.60 
   6 -30   1    8.40    6.10 
   6 -30   1  -13.60    7.90 
   6 -30   1   -9.10    7.20 
   6 -30   1    3.90    4.80 
   6  30   1   11.60    7.30 
   6  30   1    1.20    8.60 
  -6  30  -1   20.00   15.90 
   7 -30   1   -4.50    5.00 
   7 -30   1    1.80    3.10 
   7 -30   1   -2.40    4.20 
   7 -30   1   11.80    7.60 
   7 -30   1    2.10    4.00 
   7  30   1    7.60    5.90 
  -7  30  -1  -15.70   11.40 
   7  30   1   -0.80    5.10 
   8 -31  -1   -1.80    5.30 
   8 -31  -1    1.20    3.10 
   8  31  -1    0.40    3.00 
  -8  31   1   -1.30    5.70 
   7 -31  -1   -5.70    4.30 
   7 -31  -1    8.80    5.70 
   7 -31  -1   -1.10    3.80 
   7 -31  -1    2.60    5.20 
   7 -31  -1    6.00    7.70 
   7  31  -1    4.60    4.70 
  -7  31   1    7.80   12.60 
   6 -31  -1   14.10   11.10 
   6 -31  -1   -4.50    4.80 
   6 -31  -1   10.30    9.50 
   6 -31  -1   -0.70    6.70 
  -6  31   1   -5.60   15.80 
   6  31  -1   10.70    8.90 
   6  31  -1   -4.30    5.70 
   6  31  -1   -3.00    5.00 
   5 -31  -1    0.60    6.00 
   5 -31  -1   21.50   15.50 
   5 -31  -1    6.60   15.10 
   5 -31  -1   23.80   25.10 
  -5  31   1  -13.40   20.80 
   5  31  -1    0.50    8.30 
  -4 -31   1   21.00   20.50 
   4 -31  -1   92.49   21.80 
  -4  31   1  114.89   40.00 
   4  31  -1    4.10   28.20 
   3 -31  -1   -3.20   14.80 
  -2 -31   1   61.09   21.50 
  -2 -31   1   59.49   12.20 
   2 -31  -1   32.80   16.50 
  -2  31   1   52.79   15.10 
   2  31  -1   69.29   14.30 
   2  31  -1   46.60   14.10 
  -2  31   1   49.30   13.80 
   1 -31  -1   -3.00   10.70 
  -1 -31   1    0.20    3.20 
  -1 -31   1    0.50    8.00 
  -1  31   1    4.50    5.20 
  -1  31   1   -7.00    4.00 
  -1  31   1    5.30    5.70 
   1  31  -1   -5.70    5.10 
   0 -31  -1   36.60    8.10 
   0 -31   1   27.40    8.90 
   0 -31  -1   33.10   14.40 
   0 -31  -1   24.10    7.20 
   0  31   1   34.50    8.90 
   0  31   1   48.90   12.70 
   0  31   1   50.29   10.50 
   0  31  -1   33.00    9.50 
   0  31   1   33.80    8.80 
   0  31  -1   22.10    7.90 
  -1 -31  -1   13.40    5.20 
   1 -31   1   13.30    7.30 
  -1 -31  -1   24.90    6.20 
   1 -31   1   16.30    8.30 
  -1 -31  -1   20.90   11.30 
   1 -31   1   28.50   14.30 
   1  31   1   24.80   10.80 
  -1  31  -1    6.20    6.40 
   1  31   1   16.80    6.90 
   1  31   1   23.00    7.10 
  -1  31  -1   21.40    8.10 
  -2 -31  -1   -0.10    9.70 
   2 -31   1   -1.40   14.90 
   2 -31   1   -0.10    5.40 
   2 -31   1    6.30    6.70 
   2  31   1    5.10    5.40 
   2  31   1    0.90    4.50 
   2  31   1    3.60    7.20 
   2  31   1    0.60    4.30 
   3 -31   1   21.00   14.70 
   3 -31   1    3.90    6.40 
   3 -31   1   13.50   10.20 
  -3 -31  -1   -3.70    3.30 
  -3 -31  -1   -7.50   11.30 
   3 -31   1    4.70    6.20 
   3  31   1   -5.10    4.90 
   3  31   1   -0.60    4.80 
   3  31   1   -6.70    5.40 
   3  31   1   -7.20    7.60 
   4 -31   1   22.30   10.80 
   4 -31   1    2.40    6.30 
   4 -31   1   19.20    3.60 
   4 -31   1    3.90   15.30 
   4 -31   1   -8.00   13.30 
   4 -31   1    9.40    8.30 
   4 -31   1    3.00    6.00 
   4 -31   1  -20.50   14.30 
   4 -31   1    6.10   13.20 
  -4  31  -1    4.60   23.30 
   4  31   1    6.00    7.10 
   4  31   1    5.00    5.60 
   4  31   1   -3.10    7.00 
   5 -31   1   -1.70   13.70 
   5 -31   1   -0.10    5.70 
   5 -31   1    0.60    6.30 
   5 -31   1   -0.10    2.00 
   5 -31   1    4.60    8.00 
   5 -31   1    4.70    6.10 
   5 -31   1    6.30   14.30 
   5 -31   1    3.70   11.70 
   5 -31   1    6.20   11.00 
   5  31   1    4.20    9.20 
   5  31   1    4.60    6.20 
  -5  31  -1  -24.60   18.10 
   5  31   1   -1.20    4.70 
   6 -31   1   -7.40    5.50 
   6 -31   1    0.40    4.30 
   6 -31   1    0.40    8.70 
   6 -31   1   -4.20    7.90 
   6 -31   1   -3.40    7.50 
   6 -31   1   -7.60    7.70 
   6 -31   1    0.60    5.60 
   6  31   1    3.20    6.80 
  -6  31  -1   11.20   12.40 
   6  31   1   -3.30    3.70 
   7 -31   1    7.10    5.00 
   7 -31   1    9.50    5.20 
   7 -31   1    1.30    6.40 
   7 -31   1   11.80    5.00 
   7  31   1    4.60    7.00 
   7  31   1    0.80    8.20 
   7 -32  -1    2.40    3.50 
   7 -32  -1   -2.80    4.80 
   7 -32  -1    1.30    6.90 
   7 -32  -1   -0.10    4.60 
   7 -32  -1   -3.70    4.20 
  -7  32   1   -6.70    9.60 
   7  32  -1    1.40    3.40 
   6 -32  -1   -4.30    5.50 
   6 -32  -1   -7.20    6.00 
   6 -32  -1   -6.30    8.60 
   6 -32  -1   -4.00    9.90 
   6  32  -1   -4.60    4.60 
  -6  32   1   12.00   16.70 
   6  32  -1    2.50    6.30 
   6  32  -1   -3.50   13.40 
   5 -32  -1   20.20   15.80 
   5 -32  -1   -5.10   10.00 
   5 -32  -1   25.90   12.60 
   5  32  -1    8.00    5.90 
  -5  32   1  -11.20   31.30 
   5  32  -1    4.70   10.10 
  -4 -32   1   -2.70    9.80 
   4 -32  -1   16.30   11.30 
   4 -32  -1   34.80   18.90 
  -4  32   1   23.70   25.00 
  -4  32   1    1.40    8.10 
   4  32  -1    8.30    9.30 
  -3 -32   1   17.50   12.30 
  -2 -32   1   46.10   11.30 
   2 -32  -1   51.89   12.50 
   2 -32  -1   56.19   24.20 
  -2 -32   1   72.79   17.50 
   2  32  -1   42.60   12.60 
   2  32  -1   38.00   12.90 
  -2  32   1   45.20   12.40 
  -2  32   1   49.90   12.30 
  -1 -32   1   16.10    5.20 
   1 -32  -1    5.80    9.90 
  -1 -32   1   14.90    9.50 
   1  32  -1   18.00    6.60 
   1  32  -1    2.90    8.20 
  -1  32   1   16.80    7.30 
  -1  32   1   16.50    7.10 
   0 -32   1   19.40    7.50 
   0 -32   1   25.40    9.10 
   0 -32  -1   22.00    6.70 
   0 -32   1   42.20   14.90 
   0 -32  -1   40.90   12.90 
   0  32   1   35.10    8.60 
   0  32  -1   23.10    9.10 
   0  32   1   27.00    8.50 
   0  32   1   31.00   11.20 
   0  32   1   23.20    9.90 
  -1 -32  -1   47.10   18.10 
   1 -32   1   41.20   14.90 
  -1 -32  -1   15.70    5.80 
   1 -32   1    8.30    8.00 
  -1 -32  -1   18.90    5.80 
   1 -32   1   23.90    8.20 
   1  32   1   29.90    7.50 
  -1  32  -1   19.90    8.80 
   1  32   1   15.30    7.20 
   1  32   1   19.20    8.50 
   1  32   1   11.50    6.70 
   2 -32   1   33.00    9.00 
  -2 -32  -1   39.50   15.30 
   2 -32   1   12.70   18.00 
  -2 -32  -1   31.80    8.10 
   2 -32   1   11.00    8.90 
  -2 -32  -1   20.00    7.60 
   2  32   1   22.10    8.30 
   2  32   1   17.70    9.80 
   2  32   1   22.50    8.00 
   2  32   1   38.60    9.70 
   3 -32   1    0.50    6.90 
   3 -32   1   17.30    6.30 
   3 -32   1  -17.60   11.30 
  -3 -32  -1    3.90    4.60 
   3 -32   1   29.40   14.20 
  -3 -32  -1  -25.10   10.50 
   3  32   1    8.10    6.20 
   3  32   1    1.00    6.10 
   3  32   1   -1.00    6.90 
  -3  32  -1   16.90   24.20 
   3  32   1    0.40    5.50 
   4 -32   1   -3.60    6.30 
   4 -32   1    8.70    2.80 
   4 -32   1    5.40   10.00 
   4 -32   1    0.00   16.20 
   4 -32   1    7.80    6.80 
   4 -32   1   12.10    6.70 
   4 -32   1   10.00   12.80 
   4 -32   1    9.40   13.90 
   4  32   1    2.20    7.70 
   4  32   1    4.00    5.00 
  -4  32  -1   57.19   27.50 
   4  32   1    9.50    6.80 
   4  32   1   -5.70    7.10 
   5 -32   1    9.60    7.00 
   5 -32   1   -5.40    8.90 
   5 -32   1   16.70    9.90 
   5 -32   1    7.60   14.10 
   5 -32   1    2.90   10.40 
   5 -32   1   -0.60    2.00 
   5 -32   1    2.30    4.70 
   5 -32   1    4.00    5.80 
   5  32   1   -4.20    5.30 
   5  32   1    9.30    5.90 
  -5  32  -1   20.70   20.20 
   5  32   1    3.80    9.40 
   6 -32   1    0.00   10.20 
   6 -32   1    4.00    6.00 
   6 -32   1    7.30    7.40 
   6 -32   1    7.10    8.90 
   6 -32   1   -8.90    5.20 
   6 -32   1   13.40    5.10 
   6 -32   1   15.20    6.90 
   6 -32   1   -6.60    7.90 
   6  32   1    4.90    4.00 
  -6  32  -1   15.70   14.50 
   6  32   1    9.50    7.90 
   7 -32   1   -3.20    4.10 
   7 -32   1    6.20    5.10 
   7 -32   1    2.80    4.40 
   7  32   1    4.70    5.40 
   7 -33  -1    0.30    6.00 
   7 -33  -1    3.10    6.50 
   7 -33  -1   -4.00    5.50 
   7 -33  -1    5.80    3.70 
   7  33  -1    9.40    4.50 
  -7  33   1   -3.70   10.00 
   6 -33  -1   -8.50    8.90 
   6 -33  -1    2.20    6.00 
   6 -33  -1   -2.00   11.30 
   6 -33  -1    4.60    5.10 
   6  33  -1    4.60    5.60 
   6  33  -1    5.30    4.50 
   6  33  -1    7.90    8.60 
  -6  33   1    2.90   18.80 
   5 -33  -1   10.20   16.10 
   5 -33  -1   22.60   11.80 
   5 -33  -1   -6.30   10.30 
   5 -33  -1    2.90    6.80 
   5  33  -1    6.50    8.40 
   5  33  -1    3.40    5.10 
  -5  33   1    9.40   17.40 
   4 -33  -1   13.50   14.00 
  -4 -33   1   17.30   13.30 
   4 -33  -1   47.90   15.60 
  -4  33   1   85.49   32.50 
   4  33  -1    2.60   28.30 
   3 -33  -1    1.60   13.30 
  -2 -33   1   97.19   20.90 
   2 -33  -1   88.19   21.30 
  -2  33   1   74.39   16.80 
   2  33  -1   61.29   17.70 
  -2  33   1   64.19   17.10 
   2  33  -1   73.29   17.50 
   1 -33  -1   36.60   10.60 
  -1 -33   1   29.10    9.20 
  -1 -33   1   22.10    7.40 
  -1 -33   1   31.90   11.50 
   1 -33  -1   52.49   18.20 
   1  33  -1   30.80    9.40 
  -1  33   1   23.20    9.10 
  -1  33   1   40.30   10.30 
  -1  33   1   26.90    9.50 
   0 -33   1    5.00   12.20 
   0 -33  -1    9.50    3.70 
   0 -33   1  -16.40    7.20 
   0 -33   1    4.20    7.00 
   0 -33   1    2.30    5.00 
   0 -33  -1    5.30   10.70 
   0  33   1   -0.80    7.60 
   0  33  -1  -11.00    5.20 
   0  33   1    6.90    5.70 
   0  33   1    7.30    5.90 
   0  33   1   -8.60    5.60 
   0  33   1    1.10    8.30 
   1 -33   1   10.20    6.10 
  -1 -33  -1    2.60    8.90 
   1 -33   1   12.80    6.30 
  -1 -33  -1    0.40    4.30 
   1 -33   1   17.70   13.20 
  -1 -33  -1    7.20    4.30 
   1 -33   1  -10.10    5.50 
   1  33   1   -2.30    6.90 
   1  33   1    2.30    5.20 
  -1  33  -1   16.10    7.50 
   1  33   1    0.20    5.00 
   1  33   1   -4.20    4.40 
  -2 -33  -1    3.80    3.90 
   2 -33   1   10.20    6.80 
   2 -33   1   10.40    6.70 
  -2 -33  -1    5.50   12.10 
   2 -33   1  -12.50   12.50 
  -2 -33  -1   -8.10    9.50 
   2  33   1    1.00    4.90 
   2  33   1    2.10    4.90 
   2  33   1   10.70    7.30 
   2  33   1    7.10    5.80 
   3 -33   1   36.20   20.00 
   3 -33   1    4.60    6.10 
   3 -33   1   -0.80    6.50 
   3 -33   1  -16.20   13.90 
  -3 -33  -1    2.90   11.40 
   3 -33   1   -4.70   10.70 
  -3 -33  -1    2.00    6.30 
   3 -33   1   -3.40   15.50 
   3  33   1    3.60    5.30 
   3  33   1  -13.40    8.60 
   3  33   1   -0.50    5.50 
   3  33   1   -0.70   10.10 
   3  33   1   -0.20    7.10 
  -3  33  -1   18.10   43.30 
   4 -33   1    7.60    3.10 
   4 -33   1   28.10   15.00 
   4 -33   1   -7.60   11.60 
   4 -33   1   13.10    9.60 
   4 -33   1   10.50   17.70 
   4 -33   1   10.10   13.20 
   4 -33   1    4.70    7.10 
   4 -33   1    9.30    9.50 
  -4  33  -1   24.30   23.50 
   4  33   1    4.70    8.10 
   4  33   1   10.30    8.50 
   4  33   1    1.00   10.20 
   5 -33   1   -0.10    9.90 
   5 -33   1    6.20    6.70 
   5 -33   1    0.00    8.80 
   5 -33   1    6.10   11.50 
   5 -33   1   -1.80   10.50 
   5 -33   1   -3.10   12.60 
   5 -33   1    2.70    5.20 
   5 -33   1   -2.50    2.00 
   5 -33   1   -0.30    7.60 
   5 -33   1    2.10    6.50 
   5  33   1   -6.70    5.00 
   5  33   1    2.50    8.50 
  -5  33  -1   -1.00   17.60 
   5  33   1   -0.30    5.70 
   6 -33   1   -8.90    4.60 
   6 -33   1    5.30    5.60 
   6 -33   1    0.70    5.30 
   6 -33   1   -5.20    7.90 
   6 -33   1    4.40    4.20 
   6 -33   1    3.60    6.80 
   6 -33   1   15.70   10.10 
   6  33   1   12.40    5.60 
   6  33   1    3.30    6.90 
  -6  33  -1    0.30   12.70 
   7 -33   1   -5.00    3.70 
   7 -33   1    5.10    3.80 
   7 -33   1    0.60    3.30 
   7  33   1   -1.60    4.10 
   7 -34  -1    6.00    5.20 
   7 -34  -1   -1.40    3.50 
   7 -34  -1   -1.10    3.00 
   7 -34  -1   -4.60    8.00 
   7  34  -1    2.70    3.50 
  -7  34   1   -8.50    9.50 
   6 -34  -1    3.50    5.00 
   6 -34  -1    1.20    6.60 
   6 -34  -1    1.60    9.60 
   6  34  -1    1.80    8.30 
   6  34  -1   -0.40    4.80 
  -6  34   1   -5.10   10.20 
   6  34  -1    4.60    5.90 
   5 -34  -1   -2.50   12.20 
   5 -34  -1   30.10   11.70 
  -5  34   1    7.30   19.40 
   5  34  -1    9.80    8.60 
   5  34  -1   13.80    5.90 
  -4 -34   1   21.90   10.40 
   4 -34  -1    5.00    6.30 
   4 -34  -1   26.80   11.90 
   4 -34  -1   29.40   13.00 
   4  34  -1    6.30    9.40 
  -4  34   1    1.20    7.20 
  -4  34   1   -3.40   20.10 
   4  34  -1  -15.30   20.20 
  -3 -34   1   18.50   14.50 
   3  34  -1   65.29   28.00 
  -3  34   1   93.79   30.60 
   2 -34  -1   34.60   11.70 
  -2 -34   1   39.80    9.10 
  -2 -34   1   12.90   12.10 
   2 -34  -1   43.70   15.90 
   2  34  -1   36.70   10.40 
  -2  34   1   28.70   10.50 
  -2  34   1   30.80   10.30 
   2  34  -1   39.00   11.90 
  -1 -34   1   26.10    8.00 
  -1 -34   1   12.30    5.50 
   1 -34  -1   12.50   10.60 
   1 -34  -1   11.00   11.70 
  -1 -34   1   15.70   11.40 
  -1  34   1   10.70    6.90 
   1  34  -1    7.00    8.50 
   1  34  -1   15.00    7.40 
  -1  34   1   15.20    7.10 
   0 -34  -1   -0.90    8.60 
   0 -34   1   -9.10    6.80 
   0 -34   1    2.30   10.10 
   0 -34   1   -8.80    7.30 
   0 -34  -1    2.10    4.00 
   0 -34   1   14.90    5.60 
   0  34   1    4.30    5.30 
   0  34   1   -0.30    5.70 
   0  34  -1   -4.60    5.70 
   0  34   1    3.60    8.00 
   0  34   1   13.20    4.90 
   0  34   1    1.10    5.30 
  -1 -34  -1   11.30   10.80 
  -1 -34  -1   10.20    5.50 
   1 -34   1    5.80   10.90 
  -1 -34  -1   19.90    5.40 
   1 -34   1   31.10    8.70 
   1 -34   1    5.10    7.20 
   1 -34   1   16.40    6.90 
  -1  34  -1   10.30    7.20 
   1  34   1   19.70    6.80 
   1  34   1    6.50    8.50 
   1  34   1   14.10    7.80 
   1  34   1   13.70    6.50 
   1  34   1    6.10    5.50 
   2 -34   1   -5.00   12.60 
   2 -34   1   -7.50    5.90 
  -2 -34  -1   -0.90    3.80 
  -2 -34  -1    7.60   10.90 
   2  34   1   -1.10    5.10 
   2  34   1   -5.90    5.30 
   3 -34   1   -6.20   16.90 
   3 -34   1   35.30   14.00 
   3 -34   1   10.80    8.40 
  -3 -34  -1    9.70    5.40 
  -3 -34  -1    1.50   11.80 
   3 -34   1   -0.20   18.90 
   3 -34   1   24.20   11.80 
   3 -34   1    5.30    7.00 
   3 -34   1   11.50    7.40 
   3  34   1    5.70    7.40 
   3  34   1    2.10   10.40 
   3  34   1    9.60    7.30 
   3  34   1   13.40    7.80 
  -3  34  -1   47.00   26.00 
   4 -34   1    5.10    3.20 
   4 -34   1   19.50   13.10 
   4 -34   1   12.30    8.20 
   4 -34   1   33.90   11.60 
   4 -34   1   19.30    8.00 
   4 -34   1    7.80   13.00 
   4 -34   1    8.40    6.50 
   4 -34   1   32.20   18.10 
   4  34   1    9.00    9.00 
   4  34   1    3.40   10.90 
  -4  34  -1   11.80   21.30 
   4  34   1    6.50    5.80 
   5 -34   1   -2.70   11.00 
   5 -34   1    1.60   11.90 
   5 -34   1   -4.80    5.30 
   5 -34   1   -4.00    5.30 
   5 -34   1   -0.30    7.90 
   5 -34   1    4.00    7.20 
   5  34   1    1.10    0.50 
   5  34   1   -0.10    4.50 
   5  34   1   -7.90    5.20 
  -5  34  -1  -16.30   21.00 
   5  34   1   -3.80    8.20 
   6 -34   1   -8.00    6.70 
   6 -34   1   -8.00    5.10 
   6 -34   1   -2.90    5.30 
   6 -34   1    1.40    6.50 
   6 -34   1    2.00    5.40 
   6 -34   1    4.00    6.90 
   6 -34   1    3.30    8.70 
   6  34   1    0.30    6.00 
  -6  34  -1   11.00   13.60 
   6  34   1    2.10    3.80 
   7 -34   1   -0.60    2.90 
   7 -34   1   -4.20    3.00 
   7  34   1   -1.80    4.90 
   7 -35  -1    3.80    4.60 
   7 -35  -1   -2.50    5.50 
   7 -35  -1   -0.40    3.70 
   7 -35  -1   -8.60    5.00 
   7  35  -1   -2.40    2.70 
  -7  35   1   -2.40    8.70 
   6 -35  -1    0.90    5.40 
   6 -35  -1   -0.70    4.20 
   6 -35  -1   -2.30    5.90 
   6  35  -1    4.20    5.50 
  -6  35   1    1.90   15.30 
   6  35  -1    1.80    8.30 
   6  35  -1   -2.20    4.10 
   5 -35  -1   14.10   12.00 
   5 -35  -1    2.20    5.00 
   5 -35  -1   -2.80    6.50 
   5 -35  -1  -14.70   11.60 
  -5  35   1   13.40   19.30 
   5  35  -1   -4.60    6.60 
   5  35  -1   -1.90    5.50 
   4 -35  -1    6.50    7.20 
   4 -35  -1   24.30   12.00 
  -4 -35   1  -13.20   10.10 
   4  35  -1   -7.10   19.90 
  -4  35   1    4.30    7.90 
  -4  35   1   10.30   22.70 
   4  35  -1   20.30    9.90 
   4  35  -1   17.10    7.00 
   3  35  -1   -5.70   22.20 
  -2 -35   1   -8.90    7.40 
   2 -35  -1   18.80    8.60 
   2 -35  -1   12.40   12.30 
  -2 -35   1    4.00    4.70 
   2  35  -1   -3.30    6.30 
   2  35  -1    9.10    8.20 
  -2  35   1   10.90    6.20 
  -1 -35   1   19.80    9.40 
   1 -35  -1   13.70   10.10 
  -1 -35   1   24.50    7.60 
  -1 -35   1   47.60   13.90 
   1 -35  -1   36.20   12.30 
  -1  35   1   18.60    8.60 
   1  35  -1   26.30    8.30 
  -1  35   1   26.80    9.30 
  -1  35   1   33.60   10.10 
   0 -35  -1    1.20    3.70 
   0 -35   1    5.20    6.20 
   0 -35   1   -1.20    9.30 
   0 -35   1    5.70    7.90 
   0 -35  -1   33.20   14.20 
   0  35   1   10.90    6.80 
   0  35   1   14.70    6.70 
   0  35  -1    2.40    6.10 
   0  35   1    6.50    5.30 
  -1 -35  -1   22.00   12.60 
   1 -35   1   12.80   12.40 
   1 -35   1   17.60    6.80 
   1 -35   1   13.10    8.40 
   1 -35   1    1.10    6.90 
  -1 -35  -1   12.60    5.30 
   1  35   1   12.20    6.30 
   1  35   1   -4.50    7.90 
  -1  35  -1    2.60    7.60 
   1  35   1   24.10    7.30 
   1  35   1   26.30    7.90 
   1  35   1   23.40    7.40 
   2 -35   1   16.90    7.30 
   2 -35   1   -0.80   11.60 
  -2 -35  -1   18.80   13.60 
   2 -35   1    9.10    8.20 
   2 -35   1   39.80   14.40 
  -2 -35  -1    3.20    5.10 
   2 -35   1   11.80    6.70 
   2 -35   1    9.60   12.80 
   2  35   1   -3.10    7.10 
   2  35   1   20.80    8.50 
   2  35   1   11.30    9.60 
   2  35   1    8.60    6.10 
  -2  35  -1   34.40   27.40 
   2  35   1    8.40    5.80 
   3 -35   1    6.10    7.50 
   3 -35   1    9.80   11.00 
   3 -35   1   -0.80    6.00 
   3 -35   1  -22.40   12.20 
  -3 -35  -1  -10.80    9.50 
   3 -35   1   -4.80   10.70 
   3 -35   1    7.50    6.50 
  -3 -35  -1  -10.70    4.00 
   3  35   1    4.30    8.80 
  -3  35  -1   -7.10   20.10 
   3  35   1    2.00    5.00 
   3  35   1    7.70    7.20 
   3  35   1   -6.00    6.30 
   3  35   1   -5.70    5.50 
   4 -35   1   -0.10   13.90 
   4 -35   1   23.00    9.80 
   4 -35   1   16.80    9.00 
   4 -35   1  -17.00   11.00 
   4 -35   1   11.90    5.90 
   4 -35   1    9.40   14.30 
   4 -35   1    4.70    6.40 
  -4  35  -1   52.79   25.50 
   4  35   1   14.00    8.70 
   4  35   1    6.20    5.80 
   4  35   1   -5.90    6.00 
   4  35   1   12.40    7.80 
   5 -35   1    0.60   10.00 
   5 -35   1    5.70    5.60 
   5 -35   1   -5.10    4.80 
   5 -35   1    1.80   12.20 
   5 -35   1    2.00    6.90 
   5 -35   1   -3.40    6.70 
   5 -35   1   -1.60    8.60 
  -5  35  -1    8.50   15.90 
   5  35   1   -1.30    7.70 
   5  35   1   -2.40    4.70 
   6 -35   1    5.50    7.30 
   6 -35   1   -4.20    5.90 
   6 -35   1   -2.70    5.20 
   6 -35   1   -4.70    3.50 
   6 -35   1   -2.30    5.60 
   6 -35   1    4.60    6.50 
   6  35   1    1.30    3.30 
   6  35   1   -2.60    6.50 
  -6  35  -1   17.30   12.30 
   7 -35   1   -1.60    3.60 
   7 -35   1    6.10    3.60 
   7 -36  -1    9.50    3.90 
   7 -36  -1   -0.70    3.00 
   7 -36  -1   -4.70    4.60 
   7 -36  -1   -7.80    3.60 
   7  36  -1   -1.50    2.40 
  -7  36   1    6.60    8.50 
   6 -36  -1   -5.10    4.60 
   6 -36  -1   -3.60    9.70 
   6 -36  -1   -6.70    4.00 
   6 -36  -1    1.70    6.80 
   6 -36  -1   -5.00    3.80 
   6  36  -1   -2.90    4.50 
   6  36  -1    0.30    7.60 
   6  36  -1   -5.10    8.50 
  -6  36   1    1.10   23.50 
   5 -36  -1   24.10   10.40 
   5 -36  -1   17.60    9.30 
   5 -36  -1   20.90    8.10 
   5  36  -1   25.00    9.70 
  -5  36   1   24.10   21.30 
   5  36  -1   18.70    7.30 
  -4 -36   1    5.50   10.30 
   4  36  -1  -29.40   20.90 
   4  36  -1   14.30    9.60 
  -4  36   1   15.00   19.40 
   3 -36  -1    1.60   13.00 
   3  36  -1    7.20   23.70 
  -3  36   1    4.90   20.40 
  -2 -36   1   26.10   12.90 
   2 -36  -1   31.80   15.30 
  -2 -36   1   19.60    6.20 
   2 -36  -1   22.90   10.80 
  -2  36   1   22.40   10.90 
  -2  36   1   66.09   26.80 
   2  36  -1    8.30    8.00 
  -1 -36   1   13.90    6.00 
   1 -36  -1   27.00   13.20 
   1 -36  -1   33.10   11.60 
  -1 -36   1   26.20   11.60 
  -1 -36   1   24.00    8.60 
   1  36  -1   15.90    7.70 
  -1  36   1   15.90    8.80 
  -1  36   1   25.80    8.50 
  -1  36   1   26.00    8.50 
   0 -36   1   32.60   10.70 
   0 -36  -1   23.10   12.50 
   0 -36   1   50.09   12.30 
   0 -36  -1   30.00    8.90 
   0 -36   1   21.30   11.20 
   0  36  -1   38.30   11.10 
   0  36   1   62.39   12.80 
   0  36   1   38.80   10.90 
   0  36   1   11.10   11.00 
   0  36   1   42.10   11.30 
   1 -36   1   18.70    7.10 
   1 -36   1    2.20    7.20 
   1 -36   1   -8.70   10.10 
   1 -36   1   11.70    7.90 
  -1 -36  -1   27.50   13.50 
  -1 -36  -1    7.80    4.60 
   1  36   1   13.70    8.00 
   1  36   1    9.30    9.30 
   1  36   1   25.50   12.00 
   1  36   1    7.20    7.70 
  -1  36  -1    6.30    7.60 
   2 -36   1   36.60   20.60 
  -2 -36  -1    7.20   10.80 
   2 -36   1   12.80    7.80 
  -2 -36  -1    8.40    5.70 
   2 -36   1    9.90    7.50 
   2 -36   1   11.00    7.90 
   2 -36   1    7.20   14.70 
   2 -36   1  -10.80   14.30 
  -2  36  -1   44.20   30.30 
   2  36   1    8.80   10.40 
   2  36   1    7.90    7.70 
   2  36   1    8.00    5.90 
   2  36   1   18.00    7.50 
   3 -36   1    9.20   12.70 
   3 -36   1    1.40    7.90 
   3 -36   1   34.90   16.80 
   3 -36   1    2.30    5.40 
   3 -36   1   19.90    8.40 
  -3 -36  -1    4.10   11.10 
   3 -36   1  -12.80   13.00 
   3  36   1    2.90    5.70 
   3  36   1    1.20    6.40 
   3  36   1    9.30    8.20 
   3  36   1    8.60    5.90 
  -3  36  -1   44.90   26.20 
   4 -36   1  -14.10   11.30 
   4 -36   1  -19.20   12.50 
   4 -36   1    2.90    9.40 
   4 -36   1  -12.80    7.20 
   4 -36   1   14.30   15.10 
   4  36   1    3.00    5.00 
  -4  36  -1    8.90   18.20 
   4  36   1   -2.90    5.70 
   5 -36   1    6.60    5.10 
   5 -36   1   -5.70    5.40 
   5 -36   1    6.00    7.50 
   5 -36   1   -3.60    4.70 
   5 -36   1    0.40    9.20 
   5 -36   1   -0.80    7.90 
   5  36   1   -0.60    4.40 
   5  36   1   -0.80    7.00 
  -5  36  -1   -4.80   13.30 
   6 -36   1   -6.70    6.10 
   6 -36   1   -5.30    4.70 
   6 -36   1   -2.30    5.80 
   6 -36   1   -1.00    3.10 
   6 -36   1    7.50    5.20 
   6  36   1   -0.30    6.00 
   6  36   1    0.90    3.00 
  -6  36  -1    6.10   10.90 
   6  36   1    6.10    6.00 
   7 -37  -1   -4.70    4.30 
   7 -37  -1   -3.30    4.40 
  -7  37   1   -4.50    6.50 
   7  37  -1    0.40    2.50 
   6 -37  -1   -5.50    5.20 
   6 -37  -1    0.90    9.60 
   6 -37  -1    0.10    4.80 
   6 -37  -1    8.00    5.00 
   6  37  -1    3.50    6.70 
   6  37  -1    2.90    4.80 
   6  37  -1   -7.30    4.00 
  -6  37   1    4.40   13.10 
   5 -37  -1    6.00    8.50 
   5 -37  -1   -5.30   11.50 
   5 -37  -1    3.20    8.00 
   5  37  -1    7.70    7.00 
   5  37  -1   -2.30    4.50 
  -5  37   1   -5.20   16.40 
  -4 -37   1    8.00   10.40 
  -4  37   1   -9.70   26.20 
   4  37  -1   -9.60   18.70 
   3 -37  -1    2.70    7.00 
   3 -37  -1  -37.30   11.30 
   3 -37  -1   -1.50    7.40 
  -3 -37   1   13.20    6.10 
  -3 -37   1   12.60   10.70 
   3  37  -1    9.30   20.30 
   3  37  -1    8.80    9.30 
  -3  37   1   23.90   24.50 
   3  37  -1    3.50    4.20 
  -3  37   1    8.30    7.80 
  -2 -37   1    4.30    4.80 
   2 -37  -1   -1.80    6.60 
  -2 -37   1    7.90   10.70 
   2  37  -1   10.20   19.20 
   2  37  -1   -9.70    9.20 
  -2  37   1   -6.40    5.40 
   2  37  -1   -6.40    5.50 
  -2  37   1  -10.20   23.40 
  -2  37   1   11.80   12.50 
  -1 -37   1   11.30    5.90 
  -1 -37   1   16.60    8.70 
  -1 -37   1   20.60   11.10 
   1 -37  -1   31.60   12.20 
  -1  37   1   22.70    8.70 
  -1  37   1   31.10    9.40 
  -1  37   1   29.90   13.10 
   0 -37  -1   -1.60   11.00 
   0 -37   1    6.60   10.40 
   0 -37   1   17.70    8.90 
   0 -37  -1   12.50   11.30 
   0  37   1   12.60    8.30 
   1 -37   1   11.80   11.80 
   1 -37   1   37.50   14.70 
   1 -37   1   15.90   11.90 
   1 -37   1   43.60   11.00 
   1 -37   1   52.29   12.30 
  -1 -37  -1   27.60    8.60 
  -1 -37  -1    7.80   13.50 
   1  37   1   28.10    9.70 
   1  37   1   40.10   10.40 
   1  37   1   18.20   11.60 
  -1  37  -1   28.00   10.50 
   1  37   1   54.89   11.60 
   1  37   1   26.50   11.40 
  -1  37  -1  167.08   41.10 
  -2 -37  -1    3.00    4.20 
   2 -37   1   -5.60    5.40 
   2 -37   1   -7.20   13.20 
  -2 -37  -1    5.80   10.90 
   2 -37   1    9.50   12.70 
   2 -37   1    2.60    6.10 
   2 -37   1   -0.30    7.10 
   2 -37   1   10.60   11.20 
   2 -37   1   36.90   19.40 
   2  37   1   -0.50    8.00 
  -2  37  -1    4.30   18.90 
   2  37   1    2.50    7.00 
   2  37   1   -7.70    5.80 
  -3 -37  -1  -13.20    9.60 
   3 -37   1   -4.50    7.20 
   3 -37   1   21.80   11.40 
   3 -37   1  -16.40   11.80 
   3 -37   1  -11.80    9.80 
   3 -37   1    2.70    8.80 
   3 -37   1    4.90   11.00 
   3 -37   1    2.00    9.80 
   3  37   1   -3.10    6.70 
  -3  37  -1  -30.80   20.00 
   3  37   1   14.40    6.90 
   3  37   1   -2.50    8.80 
   3  37   1   -1.90    4.60 
   3  37   1   24.30   12.50 
   3  37   1    2.40    7.90 
   4 -37   1   -2.90    5.00 
   4 -37   1    4.90    5.60 
   4 -37   1   -4.60    8.00 
   4 -37   1   11.80   11.70 
   4 -37   1   -0.90   11.90 
   4 -37   1    3.80    8.10 
   4 -37   1    6.80    8.30 
   4  37   1   -1.30    6.40 
   4  37   1    5.10    7.70 
  -4  37  -1   13.50   18.80 
   4  37   1    1.70    5.10 
   5 -37   1   13.70   12.00 
   5 -37   1    9.30    5.10 
   5 -37   1    2.70    5.60 
   5 -37   1    3.80    9.70 
   5 -37   1    3.10    5.00 
   5 -37   1   -1.00    8.40 
   5  37   1    5.10    9.00 
   5  37   1    1.50    4.50 
   6 -37   1    2.60    3.00 
   6 -37   1   -6.60    5.20 
   6 -37   1    0.00    4.30 
   6 -37   1    3.10    6.90 
   6 -37   1    0.30    3.60 
   6  37   1    2.80    2.90 
  -6  37  -1    0.10   10.20 
   6  37   1    3.00    6.10 
   6  37   1    0.90    5.10 
   7 -38  -1   -2.20    4.30 
  -7  38   1    5.60    7.10 
   7  38  -1    0.90    2.30 
   6 -38  -1   -4.30    6.00 
   6 -38  -1    0.10    7.10 
   6 -38  -1    0.60    4.30 
   6 -38  -1    0.70    4.30 
   6  38  -1   -0.10   10.30 
   6  38  -1    2.00    5.50 
  -6  38   1   -6.00   10.70 
   5 -38  -1   15.00    9.20 
   5 -38  -1   -4.40    4.80 
   5  38  -1   -4.70    8.00 
  -5  38   1    4.00   17.60 
   4 -38  -1  -16.60   10.00 
  -4 -38   1  -15.00    8.90 
   4 -38  -1   -2.00    8.20 
   4 -38  -1   10.30    8.30 
  -4  38   1    7.80   19.20 
  -4  38   1   -8.80    8.00 
   4  38  -1   -5.50    6.50 
   4  38  -1   -5.40    4.80 
   4  38  -1   -0.90   18.80 
  -3  38   1    6.90   20.70 
   3  38  -1    2.50   20.20 
  -2 -38   1    4.90    6.20 
  -2 -38   1   -7.80    8.30 
   2 -38  -1   -3.00   11.40 
   2 -38  -1  -10.10    7.10 
   2  38  -1    8.60    6.50 
  -2  38   1  -16.00   11.30 
   2  38  -1   -1.00   18.80 
  -2  38   1   25.00   23.90 
   2  38  -1  -18.10   11.60 
  -2  38   1    1.50    6.60 
   1 -38  -1   10.40   11.60 
  -1 -38   1    0.30    9.00 
  -1  38   1    0.90   10.10 
   1  38  -1   17.80   23.30 
  -1  38   1   59.99   26.50 
   1  38  -1   12.00    7.10 
  -1  38   1    1.60    6.70 
  -1  38   1   10.10    8.00 
   0 -38   1   20.30    7.30 
   0 -38   1   37.60   16.30 
   0 -38   1   -4.80   11.20 
   0 -38  -1   10.70   12.30 
   0  38   1   16.30   22.80 
   0  38  -1   32.80   26.60 
   0  38  -1   12.80    7.70 
   0  38   1    1.10    7.00 
   0  38   1    0.70   10.80 
   0  38   1   15.00    7.50 
   0  38   1   21.20    8.10 
  -1 -38  -1    3.00    4.20 
   1 -38   1   12.10    8.40 
  -1 -38  -1    9.00    9.50 
   1 -38   1   -2.40   14.90 
   1 -38   1   14.50    7.60 
   1 -38   1  -16.50   12.70 
   1 -38   1    6.80    7.10 
   1 -38   1    6.00   10.40 
   1  38   1    4.60    8.60 
  -1  38  -1    0.30    7.10 
   1  38   1   -0.50    7.40 
   1  38   1    7.00    7.30 
   1  38   1   21.80   27.00 
  -1  38  -1    2.60   22.40 
   1  38   1    6.80    5.60 
   2 -38   1   -4.20    7.30 
   2 -38   1  -19.00   14.00 
   2 -38   1   13.20   12.30 
  -2 -38  -1    2.60    4.50 
   2 -38   1   -0.60    5.60 
   2 -38   1   16.80   12.00 
  -2 -38  -1    1.10   10.20 
   2 -38   1   17.80   12.90 
   2 -38   1   -7.60   11.10 
   2 -38   1    6.90    6.40 
   2  38   1    5.40    7.60 
   2  38   1    0.30    4.80 
   2  38   1   20.60    8.60 
   2  38   1    5.10    3.90 
   2  38   1    0.40    5.80 
  -2  38  -1    7.30   19.80 
  -3 -38  -1    3.40   11.10 
   3 -38   1    2.80    5.50 
   3 -38   1   18.00   11.10 
   3 -38   1  -19.20   16.00 
   3 -38   1    7.40   11.50 
   3 -38   1    6.60    6.90 
   3 -38   1    0.50    6.20 
   3  38   1   30.00    9.50 
   3  38   1   -3.00    5.30 
   3  38   1    6.90    5.80 
   3  38   1    0.60    7.30 
   3  38   1   -7.80    8.70 
   4 -38   1   10.80   10.40 
   4 -38   1   -2.30    6.10 
   4 -38   1    1.50    8.50 
   4 -38   1   -0.40    5.60 
   4 -38   1   15.50    9.50 
   4 -38   1    1.00    4.90 
  -4  38  -1   -8.70   16.80 
   4  38   1    8.50    7.00 
   4  38   1    2.80    5.70 
   4  38   1   -3.80    4.70 
   5 -38   1   -3.70    8.70 
   5 -38   1   -1.40    6.10 
   5 -38   1    1.50    8.60 
   5 -38   1   -3.70    4.20 
   5 -38   1    5.70    7.00 
   5 -38   1   -6.20    4.20 
  -5  38  -1    2.30   13.20 
   5  38   1   -2.40    6.60 
   5  38   1    1.20    5.90 
   6 -38   1    1.10    4.40 
   6 -38   1   -2.00    3.70 
   6 -38   1   -2.00    4.70 
   6 -38   1   -2.10    5.40 
   6 -38   1   -0.60    4.00 
   6  38   1   -1.10    2.60 
   6  38   1    2.40    5.40 
   6  38   1   -2.70    5.20 
  -6  38  -1    4.90    9.10 
   7 -39  -1   -6.10    3.00 
  -7  39   1   -5.80    5.40 
   7  39  -1   -0.30    2.50 
   7  39  -1   -1.50    3.20 
   6 -39  -1   -9.60    6.60 
   6 -39  -1   -1.00    5.70 
   6 -39  -1   -1.00    4.10 
   6 -39  -1   -1.20    3.80 
   6 -39  -1    5.90    4.10 
   6  39  -1    2.10    4.60 
  -6  39   1    2.70   20.40 
   5 -39  -1    8.60    5.60 
   5 -39  -1   -2.70    4.90 
  -5  39   1   47.80   23.50 
   5  39  -1  -11.30    4.50 
   5  39  -1    5.20    5.40 
   4 -39  -1   -3.30    5.50 
   4 -39  -1   -6.70   10.60 
   4  39  -1  -21.30   17.30 
  -4  39   1    9.50   20.50 
   4  39  -1   -1.30    6.80 
  -4  39   1    2.00    8.10 
   4  39  -1   -0.60    5.40 
   3 -39  -1    4.60   12.90 
   3 -39  -1    1.10    5.30 
   3 -39  -1    5.70    7.60 
  -3 -39   1  -15.40    7.70 
  -3  39   1    6.40    7.80 
   3  39  -1    0.80    4.90 
   3  39  -1   -7.90    7.30 
  -3  39   1   -9.40   19.70 
   3  39  -1   16.50   22.50 
   2 -39  -1    4.30    7.70 
  -2 -39   1   -1.00    9.30 
  -2 -39   1    2.20    5.20 
   2 -39  -1    0.30   11.10 
  -2  39   1  -12.00   11.00 
   2  39  -1  -13.30    8.40 
  -2  39   1   20.90   21.50 
   2  39  -1    7.40    7.30 
   2  39  -1   32.30   22.10 
  -1 -39   1   17.00    7.50 
   1 -39  -1    2.90   10.20 
  -1 -39   1   -2.50   10.20 
  -1  39   1    9.80    7.80 
   1  39  -1  -11.20    9.20 
  -1  39   1    4.60    7.20 
   1  39  -1   15.40    7.10 
  -1  39   1    0.00   11.20 
   1  39  -1   69.69   30.90 
   0 -39  -1   13.20   11.50 
   0 -39   1   19.10   15.50 
   0  39   1   77.69   28.90 
   0  39  -1   46.50   26.60 
   0  39   1   28.50    9.80 
   1 -39   1   19.50   18.80 
   1 -39   1   25.10   12.80 
   1 -39   1    2.90    7.20 
  -1 -39  -1   -3.80   10.40 
   1 -39   1    3.10    7.60 
   1 -39   1    1.60   10.70 
   1 -39   1    0.50    6.10 
   1  39   1   -0.10    7.90 
  -1  39  -1   -4.70   21.60 
   1  39   1    6.90    8.50 
   1  39   1    8.40    6.40 
  -1  39  -1    6.60    7.90 
   2 -39   1   -4.50    6.20 
   2 -39   1    0.10   11.20 
  -2 -39  -1   13.90   11.30 
   2 -39   1   -9.40   10.90 
   2 -39   1    1.90   13.60 
   2 -39   1   13.40   13.00 
   2 -39   1   -2.90    7.40 
   2 -39   1    4.30    6.60 
   2  39   1   10.70    8.80 
   2  39   1   -0.80    4.80 
  -2  39  -1  110.99   34.20 
   2  39   1    7.70    8.80 
   2  39   1    3.30    6.00 
   3 -39   1   12.80    9.60 
   3 -39   1   -2.10    6.10 
   3 -39   1    2.70    4.90 
   3 -39   1    5.90   12.70 
   3 -39   1   18.80   12.30 
  -3 -39  -1    0.50    9.70 
   3 -39   1   -6.40    6.70 
   3  39   1    1.70    7.00 
   3  39   1   19.70    8.50 
   3  39   1   -0.70    6.70 
   3  39   1    8.70    5.70 
  -3  39  -1  -15.90   17.50 
   3  39   1    5.40    5.50 
   4 -39   1   -6.50   12.20 
   4 -39   1   -0.70   10.00 
   4 -39   1   -1.50   10.10 
   4 -39   1   -4.60    8.60 
   4 -39   1    4.50    4.90 
   4 -39   1    1.50    5.30 
   4 -39   1    8.60    7.50 
   4  39   1   -3.00    5.40 
  -4  39  -1    1.00   16.90 
   5 -39   1    4.80    4.80 
   5 -39   1  -13.30    7.90 
   5 -39   1   -5.20    6.40 
   5 -39   1    2.60    4.60 
   5 -39   1   -0.10    3.90 
   5 -39   1   -1.90    6.20 
   5  39   1    0.70    3.80 
   5  39   1   -2.10    7.10 
  -5  39  -1    4.60   13.50 
   6 -39   1    1.40    5.10 
   6 -39   1    3.00    5.80 
   6 -39   1   -2.80    3.10 
   6 -39   1    1.70    5.50 
  -6  39  -1   -5.60    7.80 
   6  39   1    0.30    4.90 
   6  39   1    1.60    5.00 
   7  40  -1    0.00    3.90 
   6 -40  -1   -2.30    3.20 
   6 -40  -1   -5.00    6.90 
   6 -40  -1    1.80    3.30 
   6 -40  -1   -1.00    6.30 
   6 -40  -1   -2.80    3.00 
  -6  40   1  -14.30    9.40 
   6  40  -1    6.50    4.80 
   5 -40  -1   -1.90    4.80 
   5 -40  -1   13.90   10.90 
   5 -40  -1    1.40    5.20 
  -5  40   1   -4.80   11.70 
   5  40  -1   -3.80    4.80 
   5  40  -1   -5.60    5.30 
  -4 -40   1    2.80    7.80 
   4 -40  -1    2.90    7.30 
   4 -40  -1  -12.90   11.10 
   4 -40  -1    1.30    5.30 
   4  40  -1    0.00   16.90 
  -4  40   1  -17.10    8.30 
   4  40  -1   -5.40    4.60 
  -4  40   1    6.90   18.50 
   4  40  -1    0.80    6.80 
   3 -40  -1    3.30    4.90 
   3 -40  -1  -13.90   18.40 
   3 -40  -1   -4.70    6.50 
  -3  40   1   24.50   36.60 
  -3  40   1   14.10    8.30 
   3  40  -1    2.60    5.00 
   3  40  -1   -3.00   10.30 
   2 -40  -1   -3.50   11.30 
  -2 -40   1    6.30    9.90 
   2 -40  -1   -6.90    7.20 
   2  40  -1    3.90    6.70 
  -2  40   1    0.40   10.90 
  -2  40   1   14.90    7.20 
  -2  40   1   31.90   21.00 
   2  40  -1   13.70   21.90 
   2  40  -1  -13.50    8.80 
  -1 -40   1    3.00    9.00 
   1 -40  -1    8.80    9.90 
  -1  40   1   -5.50   10.30 
  -1  40   1   12.90   20.20 
   1  40  -1   24.30   21.50 
   1  40  -1  -16.20    9.60 
   0 -40   1    0.80   10.40 
   0 -40  -1    5.30    9.90 
   0 -40   1   16.40    9.90 
   0 -40   1   13.20   11.20 
   0 -40   1   13.30    7.50 
   0  40   1   -2.70   19.30 
   0  40  -1   27.40   21.70 
   0  40   1    4.30   10.20 
   0  40   1    8.80    8.70 
   0  40   1    0.50    6.60 
   0  40  -1    8.40    8.30 
   1 -40   1    4.80   11.80 
   1 -40   1    4.00    6.00 
  -1 -40  -1    6.60    5.90 
   1 -40   1   49.80   17.50 
   1 -40   1   12.50   10.50 
   1 -40   1   13.50    8.30 
   1 -40   1    9.90    8.30 
  -1 -40  -1    9.20   11.40 
  -1  40  -1   15.40   21.50 
   1  40   1    4.80    7.30 
   1  40   1   43.10   25.70 
  -1  40  -1    4.90    9.40 
   1  40   1   20.00    9.10 
   1  40   1    9.50    9.70 
   1  40   1    7.20    6.20 
   2 -40   1   27.10   13.60 
   2 -40   1    6.40   13.50 
   2 -40   1  -12.10   10.30 
  -2 -40  -1    0.00   10.80 
   2 -40   1   -4.10    7.40 
   2 -40   1   15.90    8.10 
   2 -40   1   -2.50   11.30 
   2 -40   1   11.00    9.60 
   2  40   1   11.60    6.50 
   2  40   1   20.40    9.10 
  -2  40  -1   29.50   24.80 
   2  40   1   14.80    9.80 
  -3 -40  -1   -9.80   10.20 
   3 -40   1   -5.10    7.90 
   3 -40   1   15.70   10.80 
   3 -40   1    3.00    6.50 
   3 -40   1   -4.30   10.60 
   3  40   1    0.60    6.30 
   3  40   1   17.70   12.30 
   3  40   1   10.00    5.30 
   3  40   1    1.80    6.10 
  -3  40  -1   -6.90   15.30 
   3  40   1    9.70    7.80 
   4 -40   1   -4.40    7.20 
   4 -40   1    5.30    8.50 
   4 -40   1   -7.60    6.50 
   4 -40   1   -0.10   11.80 
   4 -40   1    7.30    6.30 
   4 -40   1   -2.40    4.80 
   4  40   1   17.60    8.70 
   4  40   1   -3.70    4.50 
  -4  40  -1    3.00   18.10 
   5 -40   1    1.90    6.10 
   5 -40   1   -3.80    5.90 
   5 -40   1    0.40    8.20 
   5 -40   1   -7.70    4.20 
   5 -40   1   -4.20    7.90 
  -5  40  -1   13.90   14.50 
   5  40   1   -4.60    7.00 
   5  40   1   -5.80    4.60 
   5  40   1   -1.30    3.80 
   6 -40   1   -1.50    4.40 
   6 -40   1    0.80    3.80 
   6  40   1   -4.30    5.10 
   6  40   1    4.90    5.10 
   6 -41  -1    3.50    3.80 
   6 -41  -1   -3.30    4.30 
   6 -41  -1   -3.20    5.70 
   6 -41  -1    1.40    3.50 
   6 -41  -1   -4.50    5.20 
  -6  41   1    4.90    9.50 
   6  41  -1    2.50    4.00 
   5 -41  -1    2.90    5.10 
   5 -41  -1   -7.20    4.30 
   5 -41  -1   -1.80    3.70 
   5 -41  -1  -14.20    7.30 
   5  41  -1    3.80    4.60 
  -4 -41   1  -12.10    7.60 
   4 -41  -1  -15.40    8.90 
   4 -41  -1    6.60    7.50 
   4 -41  -1    2.60    7.70 
  -4  41   1   13.90   19.10 
  -4  41   1   17.50    9.60 
   4  41  -1    4.90    7.20 
   4  41  -1   -8.60   22.50 
   4  41  -1    9.80    5.60 
  -3 -41   1   -4.30    8.30 
   3 -41  -1   -2.80    6.20 
   3 -41  -1   -9.70   10.40 
  -3  41   1    9.90    8.30 
   3  41  -1   10.80    8.90 
   3  41  -1    0.50    5.40 
  -3  41   1    7.90   18.20 
   3  41  -1   28.90   19.90 
   2 -41  -1   -1.60    9.50 
   2 -41  -1    8.10   11.70 
  -2 -41   1    3.80    8.90 
   2  41  -1  -22.60   17.50 
   2  41  -1    2.00    7.30 
  -2  41   1   29.30   21.00 
  -2  41   1   10.90    7.10 
   2  41  -1    2.10    8.90 
  -2  41   1   -2.30   11.90 
   1 -41  -1  -13.20   10.50 
  -1 -41   1    7.50   10.20 
  -1 -41   1    0.60    7.10 
   1  41  -1   -1.80    6.00 
  -1  41   1    2.00   22.30 
  -1  41   1    9.90    7.50 
   1  41  -1    6.70    9.00 
  -1  41   1  -14.10    9.20 
   1  41  -1   13.80   20.00 
   0 -41  -1   -4.80    8.50 
   0 -41   1   -3.60    8.50 
   0 -41   1    0.30    6.50 
   0 -41   1   -5.20    9.50 
   0 -41   1   18.70   11.40 
   0  41   1    8.50   21.60 
   0  41  -1   -7.50    6.90 
   0  41   1   12.20    5.70 
   0  41  -1   45.70   27.80 
   0  41   1   18.20   10.00 
   0  41   1   24.10   10.20 
   0  41   1    3.20    7.70 
   1 -41   1    6.30    6.10 
   1 -41   1    6.10    8.20 
   1 -41   1   -2.80    9.30 
  -1 -41  -1  -10.30    8.90 
   1 -41   1   10.60   14.20 
   1 -41   1   -2.60    9.70 
   1 -41   1   -9.70    6.60 
   1  41   1    2.50    8.60 
   1  41   1   17.30    7.90 
   1  41   1    8.90   24.80 
   1  41   1   10.50    6.00 
  -1  41  -1   17.40   21.10 
   1  41   1    8.90    7.20 
  -1  41  -1    2.90    7.90 
   2 -41   1    3.70   20.10 
   2 -41   1    6.10    9.20 
   2 -41   1   14.70   15.80 
   2 -41   1  -23.00   10.00 
   2 -41   1   -6.80    5.90 
   2 -41   1    1.10    5.40 
   2 -41   1    6.40    9.30 
   2  41   1    0.60    5.40 
   2  41   1    6.00    8.40 
   2  41   1   11.70    6.10 
   2  41   1   -0.30    5.80 
  -3 -41  -1   12.40   12.80 
   3 -41   1   15.90   12.80 
  -3  41  -1    5.70   17.20 
   4 -41   1    4.00    8.40 
   4 -41   1    3.00    7.20 
  -4  41  -1   -2.30   14.40 
   5 -41   1    1.80    3.70 
   5 -41   1   -1.90    3.80 
   5 -41   1   -2.60    5.10 
   5 -41   1   -1.80    7.00 
   5 -41   1   -6.30    4.00 
  -5  41  -1  -11.70   11.70 
   5  41   1   -0.70    3.90 
   5  41   1   -7.80    6.00 
   6 -41   1   -3.90    3.30 
   6 -41   1   -3.10    2.30 
   6 -42  -1   -1.60    4.90 
   6 -42  -1   -0.90    3.20 
   6 -42  -1    0.10    4.00 
  -6  42   1   -0.60    7.50 
   6  42  -1    0.70    3.50 
   5 -42  -1    1.60    4.30 
   5 -42  -1  -11.40    8.80 
   5 -42  -1    0.40    4.80 
   5 -42  -1    3.50    6.10 
  -5  42   1    9.40   13.60 
   5  42  -1    5.50    5.00 
   5  42  -1    0.90    6.00 
   4 -42  -1   -0.80    5.80 
  -4 -42   1    5.80    9.10 
   4  42  -1    5.70    6.10 
  -4  42   1   15.30    8.60 
  -4  42   1   15.00   19.50 
   4  42  -1    0.20    5.60 
  -3 -42   1    5.00    9.40 
   3 -42  -1    0.30    7.30 
   3  42  -1    2.80   18.00 
  -3  42   1   11.10   19.80 
   3  42  -1    1.00    7.30 
   3  42  -1   -0.80    5.10 
  -3  42   1   -1.60    7.30 
  -2 -42   1   -4.70   10.20 
   2 -42  -1    1.40   12.20 
   2 -42  -1   -6.70    7.80 
  -2  42   1   26.20   24.50 
   2  42  -1   -9.30   20.50 
   2  42  -1   -1.90    8.60 
   2  42  -1    1.10    7.20 
  -2  42   1    4.70   13.80 
  -2  42   1   -8.20    7.30 
   1 -42  -1  -19.40    7.30 
  -1 -42   1    0.50    8.70 
  -1 -42   1    2.10    7.70 
   1 -42  -1   -0.10    5.90 
   1  42  -1   -5.80    5.60 
   1  42  -1   -9.70    9.80 
  -1  42   1   -8.20    9.60 
  -1  42   1   -5.20    6.00 
  -1  42   1   -6.50   19.30 
   1  42  -1    1.00   21.90 
   0 -42   1   -0.70    9.70 
   0 -42   1   14.10    7.60 
   0 -42   1    5.70    8.50 
   0 -42  -1   -3.80    9.00 
   0 -42   1   10.40   10.60 
   0  42   1   16.70   20.00 
   0  42   1    1.90    5.80 
   0  42   1  -11.30    8.60 
   0  42  -1    6.50   21.80 
   0  42  -1    4.30    7.40 
   0  42   1   11.50    7.60 
   0  42   1   -3.60    9.50 
  -1 -42  -1    4.10    9.30 
   1 -42   1    1.00    6.20 
   1 -42   1    8.00   11.50 
   1 -42   1   10.80   14.60 
   1 -42   1   22.70    8.20 
   1 -42   1   35.10   12.90 
   1  42   1   12.70   20.20 
   1  42   1   13.30    9.80 
   1  42   1    6.80    6.20 
  -1  42  -1   33.90   22.50 
  -1  42  -1   30.50   13.30 
   1  42   1   10.00    8.10 
  -2 -42  -1    1.40    9.30 
   2 -42   1   16.90    7.20 
   2 -42   1   -4.30   10.00 
   2 -42   1   -2.10    8.20 
   2 -42   1   15.10   11.90 
   2 -42   1    2.30    6.40 
   2 -42   1    4.20    7.50 
   2  42   1   11.40    6.80 
   2  42   1    6.60    5.70 
   2  42   1    5.80    7.90 
   2  42   1   -0.20    5.60 
  -2  42  -1   19.90   20.40 
  -3  42  -1    6.60   16.00 
  -4  42  -1   -8.20   18.20 
   5 -42   1    3.40    5.70 
   5 -42   1   -7.60    3.20 
   5 -42   1   -3.40    3.90 
   5 -42   1   -7.20    5.30 
   5 -42   1    2.00    3.50 
   5  42   1    0.10    3.00 
   5  42   1   -1.80    6.40 
  -5  42  -1    4.00   10.30 
   6 -42   1   -1.80    5.30 
   6 -42   1    0.60    3.20 
   6 -43  -1   -3.40    4.70 
   6  43  -1    4.40    3.50 
   5 -43  -1    3.30   11.30 
   5 -43  -1   -1.70    4.20 
   5 -43  -1   10.70    6.10 
   5 -43  -1   -7.00    3.90 
   5  43  -1   -5.10    4.20 
   5  43  -1    5.30    5.50 
  -5  43   1   -9.90   11.60 
   4 -43  -1   -5.90    6.60 
   4 -43  -1    4.60    6.10 
  -4 -43   1   -2.70    7.40 
   4  43  -1   -1.50    5.40 
  -4  43   1   -8.80   15.80 
   4  43  -1   -1.30    6.20 
  -4  43   1    2.80    8.70 
   3 -43  -1   -1.40    9.50 
   3 -43  -1    2.10    6.80 
  -3 -43   1    7.80   10.80 
   3  43  -1   -4.30   15.10 
  -3  43   1   -1.00   16.30 
   3  43  -1   -4.90    5.20 
  -3  43   1   -2.10    7.00 
   3  43  -1    1.40    5.30 
   2 -43  -1   -2.20    9.50 
   2 -43  -1   -5.60    5.50 
  -2 -43   1  -18.90    7.80 
  -2  43   1   -9.60   17.20 
  -2  43   1    5.80    8.40 
   2  43  -1    2.80   16.50 
   2  43  -1   -2.70    6.20 
   2  43  -1    5.20    7.20 
  -2  43   1    4.80    6.90 
  -1 -43   1    6.50   10.80 
   1 -43  -1   -5.80    6.30 
   1 -43  -1  -11.20    8.80 
   1  43  -1    2.80   16.10 
   1  43  -1    7.00   10.80 
  -1  43   1    3.40   18.50 
  -1  43   1   -2.00    9.30 
   0 -43   1    4.60   10.10 
   0 -43   1   -3.00    7.50 
   0 -43   1    3.10    7.80 
   0 -43  -1    6.00   10.80 
   0  43   1  -17.40   12.50 
   0  43  -1    7.00   17.50 
   0  43   1   11.70    8.40 
   0  43   1   13.80   22.20 
   0  43   1  -10.70    7.80 
   1 -43   1   10.80    8.50 
  -1 -43  -1   -7.00    9.20 
   1 -43   1    6.60    6.20 
   1 -43   1   -8.60    9.40 
   1 -43   1    3.70    5.10 
  -1  43  -1    2.70    7.70 
   1  43   1   11.40    7.70 
   1  43   1    8.60    6.30 
   1  43   1   -0.40    5.40 
  -1  43  -1    7.00   21.90 
   1  43   1   13.30    9.90 
   1  43   1  -10.30   20.80 
   2 -43   1   -0.20    7.50 
  -2 -43  -1    2.20    9.90 
   2 -43   1    4.30    6.20 
   2 -43   1   12.10   13.30 
   2  43   1    1.10    6.80 
  -2  43  -1   14.70   21.20 
   2  43   1    1.30    5.40 
   3  43   1  101.89   19.30 
  -4  43  -1   11.60   14.70 
   5 -43   1   -5.40    3.70 
   5 -43   1    0.90    3.70 
   5 -43   1    2.70    4.20 
   5 -43   1    7.10    3.80 
   5 -43   1    0.70    5.60 
   5  43   1   -0.50    5.60 
   5  43   1    0.50    2.80 
  -5  43  -1    0.10    8.80 
   6 -44  -1   -3.70    3.60 
   6  44  -1   -3.00    2.60 
  -6  44   1    1.60    7.20 
   5 -44  -1    0.40    4.00 
   5 -44  -1    2.20    3.60 
   5 -44  -1    4.70    6.90 
   5 -44  -1   12.90    4.80 
   5  44  -1    5.30    6.20 
   5  44  -1    3.80    6.40 
   4 -44  -1    1.10    6.10 
  -4 -44   1   -7.70    7.80 
   4 -44  -1    1.80    5.10 
   4 -44  -1   -2.30    5.60 
  -4  44   1    1.50   12.80 
  -4  44   1    1.50   15.10 
   4  44  -1    5.40    5.60 
   4  44  -1   -7.20    5.80 
   3 -44  -1  -13.30   10.00 
   3 -44  -1    2.40    7.50 
  -3 -44   1   10.10    7.90 
  -3  44   1    8.00    7.80 
   3  44  -1    3.40   18.00 
   3  44  -1    1.10    5.40 
  -3  44   1   -0.80   15.40 
   3  44  -1   -2.00    5.40 
   2 -44  -1   -0.90    7.00 
   2 -44  -1   14.10   11.90 
  -2 -44   1   -8.40    7.70 
  -2  44   1   -0.70    7.00 
   2  44  -1    0.60    6.60 
  -2  44   1   -0.60    6.30 
  -2  44   1   30.90   22.90 
   2  44  -1   -4.90   15.90 
   2  44  -1    1.10    6.00 
   1 -44  -1   -0.80    5.90 
  -1 -44   1   -5.70    8.40 
   1 -44  -1    2.70    8.50 
   1  44  -1   28.60   20.30 
  -1  44   1   -1.00   19.70 
   1  44  -1    0.00    7.80 
  -1  44   1   -4.90    8.10 
  -1  44   1   -2.60    6.10 
   1  44  -1   -9.60    5.90 
   0 -44   1    0.10   10.50 
   0 -44  -1   -6.50   10.50 
   0 -44   1    4.70   10.00 
   0 -44   1   11.70   11.60 
   0 -44   1   -1.80    5.70 
   0  44  -1    7.10   20.90 
   0  44   1   -6.80    8.80 
   0  44   1    5.40    6.70 
   0  44   1   -4.90    5.60 
   0  44   1    2.60    8.60 
   0  44  -1   14.20    8.30 
   0  44   1   -2.30   18.90 
   1 -44   1   -9.00    8.40 
   1 -44   1    7.10    8.40 
  -1 -44  -1   -3.30    9.50 
   1 -44   1   12.70   11.20 
   1 -44   1    3.20    6.50 
   1  44   1   16.10    7.40 
   1  44   1   11.30    8.50 
   1  44   1    2.00    5.50 
  -1  44  -1   50.39   24.40 
   1  44   1   18.80    7.10 
  -1  44  -1    4.00    8.40 
   1  44   1  -11.70   19.00 
   2 -44   1   11.10    7.20 
   2 -44   1   16.30   10.70 
   2 -44   1   -1.90    7.30 
   2 -44   1    0.10    6.20 
   2 -44   1   -6.20    4.80 
   2 -44   1   13.70   17.60 
   2  44   1   -1.80    6.40 
   2  44   1    3.70    6.30 
   2  44   1    4.80    4.80 
  -2  44  -1   11.00   17.00 
   3 -44   1   -3.40    5.10 
  -3 -44  -1   -3.20    9.20 
   3 -44   1    3.70    6.80 
   3 -44   1   -5.60    5.20 
   3 -44   1    7.50    6.00 
   3 -44   1    6.00    8.90 
   3  44   1    5.60    4.80 
   3  44   1   -6.20    5.80 
  -3  44  -1   -0.40   15.20 
   5 -44   1   -3.40    3.10 
   5 -44   1    1.50    5.30 
   5 -44   1    2.20    4.90 
   5 -44   1   -5.10    3.40 
   5  44   1    0.30    2.70 
   5  44   1   -4.90    7.80 
   5  44   1   -0.10    7.30 
   6 -45  -1   -0.30    3.50 
   6  45  -1    3.20    2.50 
  -6  45   1   -0.20    6.00 
   5 -45  -1    3.40    3.90 
   5 -45  -1   -1.00    3.70 
   5 -45  -1    7.60    6.70 
  -5  45   1   -1.90   10.70 
   5  45  -1   -0.80    4.30 
   5  45  -1    7.20    6.30 
   4 -45  -1    3.60    4.90 
  -4 -45   1   14.20    8.00 
   4 -45  -1   11.60    8.40 
   4 -45  -1    3.00    4.90 
   4  45  -1    3.40    5.00 
  -4  45   1  -16.70    7.40 
  -3 -45   1   14.80    8.90 
   3 -45  -1    3.30    9.70 
   3 -45  -1    5.50    6.30 
   3  45  -1   15.30   16.00 
   3  45  -1    1.70    4.90 
  -3  45   1   -8.10   18.20 
  -3  45   1   -8.90    7.10 
   3  45  -1   -8.40    6.80 
   2 -45  -1   10.20   11.80 
   2 -45  -1    8.40    8.40 
   2 -45  -1    2.90    5.50 
   2  45  -1   18.60   17.20 
  -2  45   1  -10.70    8.80 
  -2  45   1   -5.10   17.90 
   2  45  -1    0.60    5.60 
  -2  45   1    2.30    5.90 
   2  45  -1    2.20    5.80 
  -1 -45   1    3.90    9.90 
   1 -45  -1    8.70    9.10 
   1 -45  -1    0.50    9.60 
   1  45  -1    6.80   15.30 
   1  45  -1  -10.40    6.00 
  -1  45   1   -5.60    6.00 
  -1  45   1    7.10   19.80 
   1  45  -1    1.80    5.20 
  -1  45   1   -4.90    7.00 
   0 -45  -1   -3.30    8.10 
   0 -45   1   -6.00    8.90 
   0 -45   1   -3.70    8.40 
   0  45  -1    1.70    6.80 
   0  45   1   -8.80    5.50 
   0  45   1    4.00    7.80 
   0  45  -1   23.10   20.30 
   0  45   1    4.40   17.60 
  -1 -45  -1   -2.20   10.70 
   1 -45   1   10.70    6.70 
   1 -45   1   -3.00   10.30 
   1 -45   1  -11.00    7.50 
   1 -45   1   -1.40    6.00 
   1  45   1   -8.60   19.80 
   1  45   1    0.40    4.40 
  -1  45  -1    1.80    7.80 
   1  45   1   -0.40    6.60 
  -1  45  -1   24.30   21.30 
   1  45   1   -1.20    7.10 
   2 -45   1    0.80    4.70 
   2 -45   1    0.40    5.80 
   2 -45   1    1.10   10.10 
   2 -45   1  -10.10    5.40 
  -2 -45  -1   -3.20    9.00 
   2  45   1   10.30    6.00 
   2  45   1   -0.90    6.00 
  -2  45  -1   -0.60   14.20 
   2  45   1   -5.40    6.50 
   3 -45   1    2.00    5.20 
  -3 -45  -1   -1.40    9.30 
   3 -45   1   -0.80    9.10 
   3 -45   1    0.40    5.00 
   3 -45   1   -2.50    4.80 
  -3  45  -1    2.80   16.30 
   3  45   1    2.20    5.80 
   3  45   1    4.20    5.50 
   4 -45   1   -3.50    4.50 
   4 -45   1   -3.70    3.70 
   4 -45   1   -4.20    4.70 
   4 -45   1    2.20    7.10 
   4 -45   1    2.50    4.60 
   4  45   1    0.10    4.20 
  -4  45  -1   -6.70   19.00 
   5 -45   1   -3.30    3.00 
   5 -45   1   -0.70    4.50 
   5 -45   1    4.10    3.90 
   5  45   1   -3.30    4.70 
   5  45   1    0.40    2.50 
  -5  45  -1    2.30    7.40 
   6  46  -1    0.10    2.90 
   5 -46  -1   -6.50    3.30 
   5 -46  -1   -3.50    2.70 
   5 -46  -1   -2.00    5.40 
   5  46  -1   -2.40    3.30 
   5  46  -1    4.60    6.10 
  -5  46   1   10.20   12.40 
   4 -46  -1    3.40    4.70 
   4 -46  -1   30.90   10.00 
  -4 -46   1   -4.90    7.50 
   4 -46  -1    5.50    4.90 
  -4  46   1    5.80   13.50 
   4  46  -1    4.00    5.00 
   4  46  -1    9.30    6.90 
   3 -46  -1   -5.40    5.20 
   3 -46  -1   -3.20    4.90 
   3 -46  -1  -20.10    9.70 
  -3 -46   1    4.40    9.70 
  -3  46   1  -23.70   11.70 
   3  46  -1   -0.20    6.30 
  -3  46   1   -5.00    6.80 
   3  46  -1   -0.50    5.40 
   2 -46  -1    9.20    9.60 
   2 -46  -1  -17.90    9.60 
  -2 -46   1   -1.60    7.20 
   2 -46  -1    3.20    5.70 
  -2  46   1   18.40   17.30 
   2  46  -1    3.10    6.20 
   2  46  -1    2.20    7.00 
  -2  46   1   18.30    7.30 
  -2  46   1   -0.70    8.40 
   2  46  -1   -2.70   14.90 
  -1 -46   1   -1.10   12.10 
   1 -46  -1   -0.30    5.80 
  -1  46   1  -10.70    5.70 
  -1  46   1   -2.60   18.50 
  -1  46   1    0.60    6.60 
   1  46  -1   -1.60    8.60 
   1  46  -1  -10.20    5.60 
   1  46  -1    7.00   18.60 
   0 -46   1   -0.10   11.70 
   0 -46   1   -6.40    5.40 
   0 -46  -1    4.70    9.30 
   0  46   1   13.00   18.30 
   0  46  -1   -2.60   13.80 
   0  46   1   -0.30    6.90 
   0  46  -1   -7.50    6.40 
   0  46   1    1.60    5.50 
   1 -46   1   17.90   13.20 
   1 -46   1    0.60    9.10 
   1 -46   1    4.70    5.50 
  -1 -46  -1   13.30   16.60 
   1 -46   1    7.40    8.40 
   1  46   1   11.40    7.90 
   1  46   1   -0.10    6.80 
   1  46   1    3.50    5.60 
  -1  46  -1   -0.30    8.00 
  -1  46  -1   -8.80   17.50 
   1  46   1  -28.20   16.30 
   2 -46   1    4.70    6.40 
   2 -46   1   11.50    9.90 
  -2 -46  -1   -0.20    9.00 
   2 -46   1   -5.80    6.40 
   2 -46   1    5.30    8.60 
   2 -46   1   -0.20    6.50 
   2  46   1  -11.30    5.50 
  -2  46  -1   22.70   22.40 
   2  46   1   -3.00    8.20 
   3 -46   1   -4.80    5.80 
   3 -46   1    0.60    5.10 
   3 -46   1    7.00    8.30 
   3 -46   1   -0.90    4.60 
   3 -46   1    1.30    6.20 
  -3 -46  -1   -6.40    7.50 
   3  46   1   -2.50    4.50 
  -3  46  -1    4.40   20.30 
   3  46   1   -3.00    4.80 
   4 -46   1    0.30    4.50 
   4 -46   1    0.80    3.90 
   4 -46   1    0.70    3.90 
   4 -46   1    4.50    7.20 
   4 -46   1   -6.00    3.90 
  -4  46  -1   -8.40    9.80 
   4  46   1    0.80    4.50 
   5 -46   1    3.30    4.30 
   5 -46   1   -3.10    3.70 
   5  46   1    2.10    2.40 
  -5  46  -1    5.70    8.90 
   5  46   1    0.50    4.70 
   5 -47  -1    5.20    5.40 
   5 -47  -1   -4.80    2.80 
   5 -47  -1    0.70    4.40 
  -5  47   1    9.40   10.40 
   5  47  -1   -1.80    3.10 
   4 -47  -1    8.80    7.30 
  -4 -47   1  -11.40    6.80 
   4 -47  -1    2.10    4.20 
   4 -47  -1    4.80    4.50 
   4  47  -1   -8.80    4.20 
   4  47  -1    4.20    5.40 
  -4  47   1   -0.30   14.70 
   3 -47  -1  -17.70    9.00 
   3 -47  -1    5.00    5.70 
  -3 -47   1   -4.10    7.90 
   3 -47  -1   -6.40    4.90 
   3  47  -1    5.40    5.50 
   3  47  -1    1.30    5.90 
  -3  47   1   -6.00    6.20 
  -3  47   1  -15.60   13.70 
   3  47  -1  -19.00   10.50 
  -2 -47   1    9.00    9.00 
   2 -47  -1   -1.80    4.60 
   2 -47  -1    6.00   11.20 
   2  47  -1    1.00    6.30 
   2  47  -1   17.70   16.80 
  -2  47   1   -2.00    6.50 
  -2  47   1   14.40    9.00 
  -2  47   1  -14.10   14.90 
   1 -47  -1    2.30    9.70 
   1 -47  -1  -14.40    6.80 
  -1 -47   1  -11.70    7.10 
  -1  47   1  -11.20    4.70 
  -1  47   1    5.70    8.80 
   1  47  -1   -6.00    5.50 
  -1  47   1   -3.30   16.20 
   1  47  -1    9.10   10.70 
   1  47  -1    7.80   16.60 
   0 -47   1   -7.10    5.20 
   0 -47  -1    5.30    9.40 
   0 -47   1   -1.30    7.90 
   0  47  -1    6.30    6.90 
   0  47   1   -3.40    5.30 
   0  47   1   -8.00   16.60 
   0  47  -1    9.50   17.00 
   1 -47   1    2.00    8.90 
   1 -47   1    9.30    7.90 
   1 -47   1    0.00    5.10 
   1 -47   1  -10.30    5.30 
  -1 -47  -1   -5.80    7.50 
  -1  47  -1   11.00    7.60 
  -1  47  -1   -8.20   14.30 
   1  47   1    5.40    5.80 
   1  47   1   -2.50    5.40 
   1  47   1  -16.80   18.70 
  -2 -47  -1   -0.20    7.70 
   2 -47   1  -10.20    9.10 
   2 -47   1    5.00    5.80 
   2 -47   1    4.60    5.10 
  -2  47  -1   11.60   16.90 
   2  47   1    3.00    6.10 
   2  47   1   11.50    5.80 
   3 -47   1    1.60    4.60 
   3 -47   1   -2.40    4.60 
   3 -47   1   -2.20    4.30 
   3 -47   1   -6.10    6.30 
  -3 -47  -1   -9.20    7.40 
   3 -47   1    1.70    8.30 
  -3  47  -1    9.60   12.20 
   3  47   1    3.50    4.80 
   3  47   1    3.00    7.30 
   4 -47   1    1.00    6.00 
   4 -47   1    2.20    5.00 
   4 -47   1   -0.80    4.30 
   4 -47   1    0.90    3.20 
   4 -47   1   -0.40    3.60 
   4  47   1    2.00    3.30 
  -4  47  -1    7.30   10.20 
  -5  47  -1    1.90    6.50 
   5  48  -1    3.20    3.80 
   4 -48  -1   -2.80    3.30 
   4 -48  -1   -0.60    4.00 
   4 -48  -1    7.60    7.70 
  -4 -48   1   -1.10    6.90 
   4  48  -1    1.50    4.40 
  -4  48   1    6.60   13.40 
   3 -48  -1   -1.50    4.20 
   3 -48  -1   -7.30    4.80 
  -3 -48   1   -8.20    6.30 
   3 -48  -1   -2.60   13.30 
   3  48  -1   -6.60   14.40 
   3  48  -1    0.60    5.10 
  -3  48   1  -19.80    8.20 
   3  48  -1   -6.50    4.10 
  -2 -48   1    3.60    8.30 
   2 -48  -1   15.90   10.50 
   2 -48  -1    4.60    6.00 
   2  48  -1   -2.10    6.20 
   2  48  -1    8.00    5.70 
  -2  48   1   -0.90   13.70 
   2  48  -1   10.20   14.20 
  -2  48   1  -16.00    6.10 
  -1 -48   1  -11.00    6.20 
   1 -48  -1    4.00    9.70 
   1 -48  -1    2.40    5.60 
  -1  48   1    6.50    8.60 
   1  48  -1   13.20   16.70 
  -1  48   1    8.20   18.00 
   1  48  -1   -1.50    7.00 
   1  48  -1   -4.50    6.30 
   0 -48   1   -8.10    6.80 
   0 -48   1    0.40    5.90 
   0 -48  -1   -4.60    7.50 
   0  48   1   15.20   19.80 
   0  48   1   -4.90    5.00 
   0  48   1   -2.30    5.70 
   0  48  -1    1.40    6.60 
   0  48  -1   -5.60   14.70 
  -1 -48  -1    0.30    7.60 
   1 -48   1   -3.40    5.40 
   1 -48   1    6.20    9.10 
   1 -48   1   -5.00    5.70 
   1 -48   1    0.70    8.90 
  -1  48  -1   -2.60   15.00 
  -1  48  -1  -10.50    7.20 
   1  48   1   -6.50    5.30 
   1  48   1    1.80    6.50 
   2 -48   1    0.80    6.60 
   2 -48   1    5.40    9.20 
   2 -48   1    1.50    4.90 
   2 -48   1   -3.30    4.50 
  -2 -48  -1    6.10    9.30 
   2  48   1    5.20    5.20 
  -2  48  -1   -2.20   12.90 
   2  48   1    3.50    5.00 
  -3 -48  -1    0.40    6.40 
   3 -48   1    4.10    4.60 
   3 -48   1   -0.20    8.70 
   3 -48   1    2.20    4.60 
   3 -48   1   -3.70    4.60 
   3 -48   1   -3.60    4.30 
   3  48   1   -9.30    4.50 
  -3  48  -1   -7.10   13.50 
   3  48   1   -0.80    4.10 
   4 -48   1   -0.60    3.80 
   4 -48   1    3.80    5.40 
   4 -48   1    2.10    3.60 
   4 -48   1   -0.90    3.60 
  -4  48  -1   -5.10    8.50 
   4  48   1    3.00    3.60 
   5  49  -1    0.90    3.10 
  -5  49   1    0.90    7.30 
   4 -49  -1   -3.20    3.60 
   4 -49  -1    4.20    3.50 
  -4  49   1    1.80   11.60 
   4  49  -1   -0.40    4.40 
   3 -49  -1   -2.20    3.90 
  -3 -49   1    6.70    7.20 
   3 -49  -1    8.20    4.90 
   3  49  -1    0.00   11.10 
  -3  49   1    1.60   13.70 
   3  49  -1   -2.80    6.60 
   3  49  -1    5.70    5.50 
   2 -49  -1   -0.40    4.70 
   2 -49  -1   -2.70    7.60 
  -2 -49   1    7.90    9.70 
   2  49  -1   -2.20    6.60 
  -2  49   1   -3.60    7.20 
  -2  49   1   -1.10   14.30 
  -2  49   1    0.10    5.60 
   2  49  -1   -4.60    4.90 
   1 -49  -1   -3.10    5.60 
   1 -49  -1    4.10   13.20 
  -1  49   1    3.90    6.40 
   1  49  -1  -16.00    5.20 
   1  49  -1   10.40   13.70 
  -1  49   1   -0.70    6.70 
  -1  49   1    0.40   14.90 
   0 -49  -1   -4.90    7.30 
   0 -49   1   -3.40    5.30 
   0  49  -1  -12.00   13.70 
   0  49   1    2.80    5.30 
   0  49  -1   -3.00    6.30 
   0  49   1   -4.30   14.20 
   0  49   1   -1.20    6.10 
   1 -49   1   -6.00    8.60 
   1 -49   1   -0.70    7.70 
  -1 -49  -1    8.00   10.20 
   1 -49   1    4.20    5.60 
   1 -49   1    4.50    5.00 
   1  49   1   -1.10    4.40 
  -1  49  -1   -5.80    6.70 
   1  49   1    0.40    4.90 
   1  49   1   10.90   29.10 
  -1  49  -1   -1.50   15.20 
   2 -49   1    9.90    5.40 
  -2 -49  -1   -4.10    6.60 
   2 -49   1   -1.60    4.30 
   2 -49   1    0.20    5.50 
   2 -49   1   -2.70    9.10 
   2  49   1   -2.10    5.50 
   3 -49   1   -0.10    3.80 
   3 -49   1    2.40    5.00 
  -3 -49  -1    4.00    6.10 
   3 -49   1   -4.70    3.10 
  -3  49  -1    3.00    9.20 
   3  49   1    3.30    5.90 
   4 -49   1    5.50    3.80 
   4 -49   1    2.70    4.70 
   4 -49   1    1.80    3.00 
   4  49   1    2.00    3.20 
  -5  50   1    2.80    8.10 
   5  50  -1    0.70    2.20 
   4 -50  -1    1.60    3.20 
  -4  50   1    6.10   11.30 
   4  50  -1   -1.90    3.70 
   3 -50  -1   -8.60    3.20 
  -3 -50   1   20.60   11.10 
   3  50  -1   -1.60    4.40 
   3  50  -1    9.60    5.00 
   3  50  -1  -20.10   11.10 
  -3  50   1   -6.80   22.20 
  -2 -50   1   -8.10    5.80 
   2 -50  -1    4.70    5.50 
   2 -50  -1    0.40    6.90 
   2  50  -1   12.00   14.30 
  -2  50   1   -3.40    7.10 
  -2  50   1   -1.00    7.20 
  -2  50   1   -2.30   13.40 
   2  50  -1  -12.50    4.60 
   2  50  -1   -2.30    5.30 
  -1 -50   1    5.30    7.80 
   1 -50  -1    5.00    8.40 
  -1  50   1   -7.50    5.00 
   1  50  -1   -7.30    5.00 
  -1  50   1    6.90    6.70 
   1  50  -1   -1.00   12.30 
   1  50  -1   -4.50    6.00 
   0 -50   1    7.10    5.20 
   0 -50   1    6.10    8.30 
   0 -50  -1   -5.60    7.80 
   0  50   1   -0.80    5.60 
   0  50  -1    2.30   13.40 
   0  50   1   25.70   16.80 
   0  50   1    1.80    5.20 
   0  50  -1  -15.00    6.30 
   1 -50   1  -10.60    7.10 
   1 -50   1   -0.10    4.70 
   1 -50   1   -4.00    8.10 
  -1 -50  -1   -5.30    7.20 
   1  50   1   -0.20    5.60 
  -1  50  -1  -11.80    7.30 
  -1  50  -1   -3.20   13.20 
   2 -50   1   -0.20    4.20 
  -2 -50  -1   -6.60    6.40 
   2 -50   1    2.60    5.60 
   2 -50   1    2.20    5.80 
   2 -50   1    0.20   10.80 
   2  50   1   -1.60    3.20 
   2  50   1   10.80    7.90 
  -2  50  -1    2.00   11.30 
   3 -50   1    3.30    3.60 
  -3 -50  -1    1.00    7.60 
   3 -50   1    2.30    3.90 
   3 -50   1   -3.50    3.50 
   3  50   1   -1.30    3.60 
  -3  50  -1    1.20    9.80 
   4  50   1   -0.20    5.40 
  -4  50  -1  -10.30    6.50 
   4  50   1   -0.70    3.00 
  -4  51   1   -1.80    8.30 
   4  51  -1   -3.70    3.50 
  -3 -51   1   11.10    7.10 
  -3  51   1   17.90   15.20 
   3  51  -1    2.60    5.40 
  -2 -51   1    3.50    7.10 
   2 -51  -1   -1.90    7.40 
   2 -51  -1   -4.30    3.70 
  -2  51   1   -7.80    5.40 
  -2  51   1   -2.10   12.60 
   2  51  -1    2.40    6.00 
  -2  51   1   -0.30    5.60 
   2  51  -1   -5.10   13.20 
   2  51  -1   -2.70    4.80 
  -1 -51   1    0.90    7.50 
   1 -51  -1   -1.20    7.60 
  -1  51   1   -9.80   13.60 
  -1  51   1   -6.50    5.00 
   1  51  -1   -9.40    5.50 
   1  51  -1    7.00   13.90 
   1  51  -1   -2.90    6.40 
  -1  51   1    0.00    5.40 
   0 -51   1   -8.60    6.70 
   0 -51  -1   16.70   10.60 
   0 -51   1   -2.50    5.80 
   0  51   1   -1.80    5.00 
   0  51   1   -3.80    4.50 
   0  51   1   -0.80   15.00 
   0  51  -1  -14.50   10.30 
   1 -51   1   -4.90    4.30 
  -1 -51  -1   -8.60    6.40 
   1 -51   1   -8.40    6.90 
   1  51   1    0.10    5.50 
   1  51   1   -3.40    5.40 
  -1  51  -1    9.20   13.60 
  -2 -51  -1    1.50    8.40 
   2 -51   1    3.60    4.70 
   2 -51   1    4.60    4.00 
   2  51   1    3.20    4.20 
   2  51   1    9.30    9.40 
  -2  51  -1   23.90   21.70 
   3 -51   1   -5.90    3.60 
   3 -51   1    2.80    5.30 
   3 -51   1   -1.70    3.60 
   3  51   1   -1.80    3.70 
  -3  51  -1    7.70   10.50 
   4  51   1   -2.10    2.40 
   4  51   1    2.70    4.50 
  -4  51  -1   -5.10    6.00 
   4  52  -1   -6.70    3.30 
  -4  52   1   -2.70    7.30 
   3 -52  -1   -1.10    4.20 
  -3 -52   1    7.10    5.60 
   3  52  -1   -3.00    4.20 
  -3  52   1   -1.60    9.90 
   2 -52  -1    9.40    7.60 
  -2 -52   1    7.00    5.10 
   2 -52  -1   -0.80    4.40 
  -2  52   1    4.30   12.80 
   2  52  -1   -0.50    4.70 
   2  52  -1    5.00   10.90 
  -2  52   1   -3.60    5.40 
  -1 -52   1    0.30    6.20 
   1 -52  -1   12.30    8.30 
  -1  52   1   -3.00    5.10 
   1  52  -1   -8.00    5.50 
  -1  52   1    4.30   14.80 
  -1  52   1   -1.10    4.80 
   1  52  -1    0.20    5.30 
   1  52  -1    2.00   12.50 
   0 -52   1  -10.40    5.70 
   0 -52  -1    2.70    8.70 
   0  52   1    0.10    4.70 
   0  52  -1   -2.00   12.90 
   0  52   1  -14.10   12.60 
   0  52   1   -4.00    5.40 
   1 -52   1   -9.00    3.80 
   1 -52   1   -4.70    6.80 
  -1 -52  -1   -7.90    5.80 
   1  52   1   -3.20    5.00 
  -1  52  -1   11.70   13.50 
   1  52   1    0.40    5.60 
   2 -52   1    3.20    3.70 
   2 -52   1    0.20    0.20 
  -2 -52  -1   -7.10    5.40 
  -2  52  -1   -3.30   10.50 
   2  52   1   -5.90    2.60 
   3 -52   1    3.30    4.30 
   3  52   1   -1.20    3.10 
  -3  52  -1   -9.00    6.90 
   4  53  -1   -2.00    2.50 
  -4  53   1   -8.00    7.40 
  -3 -53   1    2.10    4.80 
  -3  53   1    7.40    9.90 
   3  53  -1    3.50    4.50 
  -2 -53   1   -4.40    4.90 
   2 -53  -1    5.00    7.40 
  -2  53   1   -6.30    4.40 
   2  53  -1    3.50    4.60 
   2  53  -1   11.10   12.90 
  -2  53   1    5.70   10.10 
   1 -53  -1   -5.00    6.70 
  -1 -53   1    4.00    6.40 
   1  53  -1   12.80   10.20 
  -1  53   1   -2.20   13.60 
   1  53  -1   -4.30    4.40 
  -1  53   1   -2.10    4.60 
   0 -53  -1   -0.60    6.50 
   0 -53   1    3.30    7.60 
   0  53   1  -15.40   12.50 
   0  53   1   -1.00    5.10 
   0  53   1   -6.30    4.20 
   1 -53   1   -9.40    6.30 
   1 -53   1   -2.30    6.30 
  -1 -53  -1   -6.70    5.70 
  -1  53  -1   -8.50   10.00 
   1  53   1   -0.10    4.20 
   2 -53   1    2.10    4.20 
  -2 -53  -1   -2.00    5.40 
  -2  53  -1   13.50   12.40 
   2  53   1    2.00    3.30 
  -3  53  -1   -9.70    6.70 
   3  53   1    0.00    2.70 
  -3  54   1    4.50    9.30 
   3  54  -1   -0.20    3.40 
  -2 -54   1    2.10    5.40 
   2 -54  -1   -0.10    6.40 
  -2  54   1   -2.10    4.20 
   2  54  -1    4.20   10.10 
   2  54  -1    0.70    5.30 
  -2  54   1   -1.60   11.10 
  -1 -54   1    2.10    6.70 
   1 -54  -1   -3.80    6.60 
   1  54  -1   -2.20    9.60 
   1  54  -1    2.80    5.20 
  -1  54   1   -5.30    4.20 
  -1  54   1   -9.00   10.10 
   0 -54  -1   -4.20    5.60 
   0 -54   1    9.40    7.30 
   0  54   1   -3.30    4.00 
   0  54   1   12.90   14.30 
   0  54  -1   -4.10   11.20 
  -1 -54  -1    2.60    5.90 
  -1  54  -1   -3.80   10.20 
   1  54   1    8.80    5.20 
  -2 -54  -1    6.50    6.00 
   2  54   1    1.80    3.10 
  -2  54  -1   -4.20    7.60 
   3  54   1   -0.80    2.40 
  -3  54  -1   -0.50    5.90 
   3  55  -1   -2.00    4.60 
  -2 -55   1    3.50    4.80 
  -2  55   1    4.60   10.10 
   2  55  -1   -0.50    3.80 
  -2  55   1   -2.20    4.40 
   1 -55  -1   -7.40    5.30 
  -1 -55   1    3.30    5.10 
   1  55  -1   -2.70    4.00 
  -1  55   1   -3.60   10.20 
   1  55  -1    2.90   10.00 
  -1  55   1   -0.60    4.00 
   0 -55   1   -4.30    5.80 
   0 -55  -1    0.00    5.50 
   0  55  -1    2.40   10.00 
   0  55   1    1.70    3.50 
  -1 -55  -1   -0.20    5.20 
   1  55   1   -1.70    3.50 
  -1  55  -1   -6.00    8.70 
   2  55   1   -1.70    2.40 
  -2  55  -1   -4.70    7.40 
   2  56  -1   -1.90    3.90 
  -2  56   1    0.00    8.50 
   1 -56  -1   -4.50    7.10 
   1  56  -1   -8.70    8.00 
  -1  56   1   -3.10    2.90 
  -1  56   1    2.20   12.90 
   0 -56   1   -3.10    5.00 
   0 -56  -1    3.80    5.70 
   0  56   1   -4.40    3.00 
  -1 -56  -1   -9.60    4.60 
  -1  56  -1    3.00    7.40 
   1  56   1   -2.40    2.60 
   2  56   1    0.40    3.00 
  -2  56  -1    7.40    7.10 
  -1  57   1    0.80    3.50 
   0  57  -1    3.70    8.80 
   0  57   1   -2.70    2.80 
  -1  57  -1   -6.80    6.30 
   1  57   1    3.10    2.70 
   0  58   1   -2.30    2.60 
   1  58   1   -1.10    1.90 
  -1  58  -1   -7.60    5.80 
   9   0  -2    8.80    3.60 
   9   0  -2    7.30    7.40 
   8   0  -2   -4.90    4.40 
   8   0  -2   -0.80    4.20 
  -6   0   2   31.50    9.60 
   6   0  -2   21.90    8.60 
   6   0  -2   28.30    7.70 
   5   0  -2   -5.00    3.50 
   5   0  -2    1.90    3.60 
   4   0  -2  375.46   70.59 
   4   0  -2  416.76   71.69 
  -4   0   2  325.67   70.99 
   4   0  -2  363.16   71.49 
   4   0  -2  388.36   71.09 
   3   0  -2  457.25   89.19 
   3   0  -2  483.85   89.19 
   2   0  -2  160.38   30.60 
   1   0  -2 1350.36  253.87 
   1   0  -2 1346.17  254.07 
   0   0   2   17.40    4.20 
   0   0  -2   19.90    4.10 
   0   0  -2   18.40    4.00 
  -1   0  -2  756.62  133.89 
   1   0   2  661.23  134.09 
  -2   0  -2  792.42  149.39 
  -3   0  -2  217.38   45.30 
   3   0   2  249.58   45.60 
  -4   0  -2   25.30    6.60 
   4   0   2    8.40    6.10 
   5   0   2  149.09   32.80 
  -5   0  -2  174.78   32.60 
   5   0   2  124.09   45.40 
   6   0   2   23.30    6.50 
   6   0   2   67.29   26.80 
   6   0   2   61.79   19.80 
   6   0   2   43.90   21.70 
   7   0   2    9.40    8.10 
   7   0   2    4.00   10.10 
   7   0   2    7.50    5.40 
   7   0   2   -8.10    7.90 
   7   0   2    8.30    6.60 
   7   0   2    5.90    8.20 
   7   0   2    7.80    9.70 
   8   0   2   -6.60    8.50 
   8   0   2   -5.50    6.20 
   8   0   2    4.80    4.40 
   9  -1  -2   12.30    4.20 
   9  -1  -2   20.50    9.00 
   9   1  -2    6.40    6.30 
   9   1  -2   16.00    4.70 
   8  -1  -2   22.90    6.60 
   8  -1  -2   15.00    5.80 
   8   1  -2   -2.40   13.10 
   8   1  -2    4.70    6.50 
   8   1  -2   17.20    5.90 
   7  -1  -2  112.39   25.40 
   7  -1  -2   60.39   28.50 
   7  -1  -2  110.69   23.40 
   7  -1  -2  101.19   20.90 
   7   1  -2  115.29   23.50 
   7   1  -2  125.39   20.90 
   7   1  -2  122.89   25.20 
   7   1  -2   99.19   30.10 
   6  -1  -2   15.80    5.30 
  -6  -1   2   15.70    6.90 
   6  -1  -2   10.40    7.00 
   6   1  -2    2.50    6.10 
   6   1  -2   16.40    5.50 
  -6   1   2    8.30    6.60 
   5  -1  -2   52.69   12.80 
   5  -1  -2   59.89   13.00 
   5   1  -2   59.89   13.30 
  -5   1   2   55.09   14.70 
   5   1  -2   45.90   12.70 
   4  -1  -2  455.05   85.79 
   4  -1  -2  450.95   86.29 
   4  -1  -2  454.15   85.29 
  -4  -1   2  407.96   85.79 
   4   1  -2  429.56   86.19 
   4   1  -2  494.25   86.29 
   4   1  -2  448.96   85.29 
   4   1  -2  468.65   85.89 
  -3  -1   2  560.14  120.49 
   3  -1  -2  656.73  120.49 
   3  -1  -2  657.73  120.59 
   3   1  -2  673.53  120.49 
   3   1  -2  642.64  120.59 
  -2  -1   2   74.99   15.30 
   2  -1  -2   78.89   15.40 
   2   1  -2   85.39   15.50 
   1  -1  -2  386.66   73.39 
   1   1  -2  394.76   73.39 
   1   1  -2  384.26   73.69 
   0  -1   2  393.06   79.29 
   0  -1  -2  383.16   79.09 
   0  -1  -2  434.56   79.19 
   0   1   2  420.26   79.29 
   0   1  -2  447.56   79.39 
   0   1  -2  444.46   79.19 
  -1  -1  -2 1160.68  236.78 
   1  -1   2 1265.67  236.98 
  -1   1  -2 1329.27  236.68 
   1   1   2 1269.77  236.98 
  -2  -1  -2 1678.43  323.47 
  -2  -1  -2 1645.04  323.67 
  -2   1  -2 1695.13  323.07 
  -2   1  -2 1840.52  323.07 
   3  -1   2  684.03  128.79 
  -3  -1  -2  657.83  128.49 
   3   1   2  686.63  128.69 
   4  -1   2  224.88   45.30 
  -4  -1  -2  233.38   45.00 
   4   1   2  219.18   45.10 
  -4   1  -2  233.18   45.00 
   5  -1   2   35.10   25.10 
   5  -1   2    5.30    6.90 
   5   1   2   10.60    7.10 
   5   1   2   20.90   15.40 
   6  -1   2   -2.50    5.90 
   6  -1   2    6.50   10.80 
   6  -1   2    9.50    3.60 
   6  -1   2  -18.90   12.90 
   6  -1   2    1.10    9.90 
   6  -1   2    3.40   17.70 
   6   1   2    6.60   11.10 
   6   1   2    0.80    5.70 
   6   1   2   19.10   22.10 
   6   1   2    0.50   16.60 
   7  -1   2   10.20    8.40 
   7  -1   2   -0.30    7.50 
   7  -1   2   10.90    5.70 
   7  -1   2    4.00    9.40 
   7  -1   2   10.30    9.10 
   7  -1   2   14.10   11.70 
   7  -1   2    8.80    6.60 
   7   1   2    9.90    5.60 
   7   1   2   12.30    9.00 
   7   1   2   13.00   10.30 
   7   1   2   11.00    5.90 
   7   1   2   15.40    9.20 
   7   1   2    5.00    9.20 
   7   1   2   -1.80    7.70 
   8  -1   2   10.30    9.50 
   8  -1   2    6.80    7.40 
   8  -1   2    2.70    3.00 
   8  -1   2    5.80    5.80 
   8   1   2    2.70    3.10 
   8   1   2    5.40    4.70 
   8   1   2   13.80    6.00 
   8   1   2   18.60   11.00 
   9  -2  -2    9.00    7.00 
   9  -2  -2    5.70    3.20 
   9   2  -2    4.10    6.30 
   9   2  -2    5.80    3.20 
   8  -2  -2   41.30    9.60 
   8  -2  -2   46.40   12.50 
   8   2  -2   32.30    9.80 
   8   2  -2   34.40    9.80 
   8   2  -2   35.90   17.40 
   7  -2  -2   87.69   25.30 
   7  -2  -2  108.99   22.00 
   7   2  -2  135.69   22.00 
   7   2  -2   80.99   30.30 
   7   2  -2   85.19   24.20 
   7   2  -2  127.79   26.00 
   6  -2  -2   19.60    9.20 
  -6  -2   2   32.30    9.30 
   6  -2  -2   30.50    8.20 
  -6   2   2   31.90    9.40 
   6   2  -2   25.40    9.80 
   6   2  -2   33.90    8.40 
   5  -2  -2    5.80    4.50 
   5  -2  -2    0.60    3.60 
   5   2  -2    5.20    4.60 
   5   2  -2    1.20    4.20 
   4  -2  -2  314.37   61.29 
   4  -2  -2  319.97   60.79 
   4  -2  -2  303.07   61.69 
  -4  -2   2  305.87   61.39 
   4   2  -2  337.27   61.99 
   4   2  -2  332.67   61.79 
   4   2  -2  319.07   60.89 
   4   2  -2  336.37   61.39 
   3  -2  -2   96.49   17.90 
   3  -2  -2   86.29   17.80 
  -3  -2   2   83.09   18.00 
   3   2  -2   95.49   18.10 
   3   2  -2   95.19   17.90 
  -2  -2   2  154.98   33.50 
   2  -2  -2  186.48   33.70 
   2   2  -2  190.08   33.70 
   2   2  -2  184.28   34.70 
   1  -2  -2  795.82  150.88 
   1   2  -2  802.12  150.88 
   1   2  -2  804.62  151.18 
   0  -2   2  623.64  125.79 
   0  -2  -2  636.74  125.79 
   0  -2  -2  676.63  125.79 
   0   2  -2  714.03  125.69 
   0   2   2  644.54  125.89 
   0   2  -2  710.63  125.99 
  -1  -2  -2   20.00    4.50 
   1  -2   2   16.50    4.70 
  -1   2  -2   18.40    4.10 
   1   2   2   17.40    4.70 
  -2  -2  -2  535.85   97.79 
   2  -2   2  530.25   98.29 
  -2  -2  -2  519.75   97.09 
  -2   2  -2  481.45   96.99 
  -3  -2  -2 1121.19  207.88 
   3  -2   2 1068.19  207.98 
   3   2   2 1103.59  208.08 
  -4  -2  -2  138.69   26.80 
   4  -2   2  117.09   27.00 
   4   2   2  125.89   27.10 
  -4   2  -2  138.99   27.00 
  -5  -2  -2  295.57   51.89 
   5  -2   2  245.58   51.89 
   5   2   2  154.68   67.99 
   5   2   2  241.68   51.89 
  -5   2  -2  293.27   51.89 
   6  -2   2   -2.60   12.30 
   6  -2   2   -2.60   12.40 
   6  -2   2  -17.20   13.00 
   6  -2   2   -3.20    7.40 
   6  -2   2    5.70    3.60 
   6   2   2   -4.80   16.40 
   6   2   2   -1.50   14.50 
   6   2   2   -1.40    5.40 
   6   2   2    4.40   10.50 
   7  -2   2   14.30   10.60 
   7  -2   2    9.90   10.60 
   7  -2   2    9.00   11.30 
   7  -2   2   11.30    6.60 
   7  -2   2    5.40    8.20 
   7  -2   2   -0.70    7.90 
   7  -2   2    9.70    5.60 
   7   2   2    6.20    5.40 
   7   2   2    2.10    8.70 
   7   2   2   11.70    9.60 
   7   2   2    9.90    8.30 
   7   2   2    3.50    8.40 
   7   2   2    7.30    5.70 
   8  -2   2    4.10    5.30 
   8  -2   2    2.90    3.00 
   8  -2   2    9.10    9.90 
   8   2   2    9.50    6.50 
   8   2   2    7.10    4.70 
   8   2   2    4.70    9.90 
   9  -3  -2   12.70    3.80 
   9  -3  -2   14.50    7.20 
   9   3  -2    3.20    5.00 
   9   3  -2    3.40    3.30 
   9   3  -2   20.70    8.90 
   8  -3  -2   64.39   18.00 
   8  -3  -2   69.89   14.90 
   8   3  -2   67.19   17.60 
   8   3  -2   67.69   14.80 
   8   3  -2   61.79   19.80 
   7   3  -2  144.29   37.80 
   7   3  -2  148.79   28.00 
   6  -3  -2   31.90   13.90 
   6  -3  -2   76.99   13.80 
  -6  -3   2   70.09   14.50 
  -6   3   2   55.99   14.40 
   6   3  -2   46.50   13.50 
   6   3  -2   60.39   13.30 
   5  -3  -2   22.50    7.20 
  -5  -3   2   23.80    7.20 
   5   3  -2   18.60    6.80 
  -5   3   2   21.90    7.40 
  -4  -3   2  238.38   48.00 
   4  -3  -2  250.37   47.40 
   4  -3  -2  242.68   48.40 
   4  -3  -2  247.48   47.90 
   4   3  -2  243.48   48.50 
   4   3  -2  268.27   48.40 
   4   3  -2  262.07   48.10 
   4   3  -2  242.78   47.40 
   3  -3  -2  801.02  153.08 
  -3  -3   2  741.93  153.18 
   3  -3  -2  800.02  153.08 
   3   3  -2  861.81  153.28 
   3   3  -2  854.01  153.08 
  -2  -3   2  565.74  116.69 
   2  -3  -2  614.24  116.79 
   2   3  -2  644.04  116.99 
   2   3  -2  658.43  116.89 
   1  -3  -2 1298.97  253.67 
   1   3  -2 1348.17  253.87 
   1   3  -2 1393.76  253.57 
   0  -3  -2 1536.85  315.77 
   0  -3   2 1577.04  315.87 
   0  -3  -2 1744.43  315.97 
   0   3   2 1658.93  315.97 
   0   3  -2 1781.32  315.77 
   0   3  -2 1774.82  316.07 
   1  -3   2  101.99   20.30 
  -1   3  -2  111.89   20.00 
  -1   3  -2   98.09   19.80 
   1   3   2  102.39   20.40 
   2  -3   2  775.92  143.79 
  -2  -3  -2  771.02  142.69 
  -2  -3  -2  733.63  143.29 
  -2   3  -2  747.73  142.59 
  -3  -3  -2  233.08   44.90 
   3  -3   2  238.68   45.00 
   3   3   2  219.08   44.90 
   4  -3   2   37.40   10.20 
  -4  -3  -2   37.70    9.70 
   4   3   2   28.20    9.40 
  -4   3  -2   44.70   10.20 
   5  -3   2   20.00   14.20 
   5  -3   2    3.70   18.20 
   5  -3   2   20.80   15.30 
   5  -3   2   27.00    7.50 
   5   3   2   -9.30   13.00 
   6  -3   2  -29.60   12.30 
   6  -3   2   13.40   14.60 
   6  -3   2   21.00   21.70 
   6  -3   2    2.40   17.90 
   6  -3   2    3.80    3.90 
   6  -3   2   -2.70    6.40 
   6   3   2   12.90   15.10 
   6   3   2  -14.00   14.90 
   6   3   2    5.90    6.30 
   6   3   2    9.60   16.00 
   7  -3   2   10.20   11.00 
   7  -3   2    4.30    7.80 
   7  -3   2   12.50    6.60 
   7  -3   2    6.00    8.00 
   7  -3   2    1.70    8.90 
   7  -3   2    8.80    5.60 
   7  -3   2    2.50    7.90 
   7   3   2   -1.70    9.30 
   7   3   2   15.80    8.60 
   7   3   2    2.00    9.10 
   7   3   2    5.80    8.00 
   7   3   2    4.50    5.20 
   7   3   2    9.20    5.50 
   8  -3   2    6.50   13.00 
   8  -3   2   23.50    8.60 
   8   3   2   17.40    7.60 
   8   3   2   26.00   11.70 
   8   3   2   25.90    8.60 
   9  -4  -2    8.70    6.40 
   9  -4  -2    7.40    3.30 
   9   4  -2   -1.20    5.20 
   9   4  -2    7.50    5.30 
   9   4  -2    1.00    2.70 
   8  -4  -2    6.70    5.60 
   8  -4  -2    9.70    7.40 
   8   4  -2   10.40   10.90 
   8   4  -2    2.30    4.80 
   8   4  -2    7.90    4.90 
   7  -4  -2  186.88   30.70 
   7  -4  -2  118.49   26.30 
   7   4  -2  145.29   26.20 
   7   4  -2  159.68   28.70 
   7   4  -2  153.88   30.50 
   7   4  -2  181.38   36.60 
   6  -4  -2   95.89   20.10 
  -6  -4   2   89.39   20.60 
  -6   4   2   85.39   20.70 
   6   4  -2   89.49   20.00 
   6   4  -2  102.99   21.10 
   5  -4  -2  240.18   48.10 
  -5  -4   2  249.58   47.90 
   5   4  -2  245.78   48.20 
   4  -4  -2  628.04  121.99 
  -4  -4   2  633.64  121.39 
   4  -4  -2  607.44  120.79 
   4  -4  -2  612.64  121.19 
   4   4  -2  657.33  121.89 
   4   4  -2  624.14  120.79 
   4   4  -2  697.33  121.69 
   4   4  -2  666.73  121.39 
  -3  -4   2  248.88   49.20 
   3  -4  -2  246.18   49.00 
   3  -4  -2  256.87   49.00 
   3   4  -2  264.17   49.10 
   3   4  -2  272.27   49.20 
   2  -4  -2  245.48   47.80 
  -2  -4   2  226.08   47.70 
   2   4  -2  274.87   47.90 
   2   4  -2  270.27   48.10 
   1  -4  -2 1800.42  349.27 
   1   4  -2 1953.00  349.17 
   1   4  -2 1809.12  349.57 
   0  -4  -2  419.26   80.89 
   0  -4   2  407.06   80.99 
   0  -4  -2  439.86   81.09 
   0   4  -2  435.76   81.09 
   0   4  -2  447.86   80.79 
   0   4   2  423.46   81.09 
   1  -4   2  189.68   36.90 
  -1  -4  -2  180.08   36.70 
   1   4   2  194.08   37.20 
  -1   4  -2  206.18   36.60 
  -1   4  -2  191.28   36.50 
  -2  -4  -2   39.50    8.90 
   2  -4   2   39.30    9.30 
   2   4   2   37.80    9.00 
  -2   4  -2   39.20    8.20 
   3  -4   2   25.00    7.60 
  -3  -4  -2   33.40    8.00 
   3   4   2   29.50    7.70 
  -4  -4  -2  150.78   30.30 
   4  -4   2  146.19   30.80 
   4   4   2  156.68   30.50 
  -4   4  -2  144.19   30.20 
  -5  -4  -2  225.48   38.80 
   5  -4   2  215.38   42.00 
   5  -4   2  146.89   44.20 
   5  -4   2  204.88   46.90 
  -5   4  -2  199.58   38.60 
   5   4   2  168.28   41.30 
   5   4   2  149.99   43.30 
   5   4   2  218.28   47.60 
   6  -4   2  120.79   35.20 
   6  -4   2  146.59   38.20 
   6  -4   2  139.29   42.00 
   6   4   2  167.68   36.90 
   6   4   2  111.09   34.30 
   6   4   2  149.09   45.30 
   7  -4   2  -10.60   13.60 
   7  -4   2    5.30    9.10 
   7  -4   2    5.00    7.50 
   7  -4   2    9.90    7.00 
   7  -4   2   12.20    5.70 
   7  -4   2    8.90   10.20 
   7  -4   2   10.50    9.40 
   7   4   2    8.70    5.80 
   7   4   2    6.80    8.20 
   7   4   2    2.70   10.50 
   7   4   2   18.90    8.60 
   7   4   2    1.70    4.80 
   7   4   2    8.40   10.50 
   8  -4   2   -0.90    3.70 
   8  -4   2    1.70    5.30 
   8  -4   2    0.70    2.10 
   8   4   2    4.30    5.30 
   8   4   2   -6.30    7.40 
   8   4   2    2.10    3.90 
   9  -5  -2    2.90    6.30 
   9  -5  -2    6.60    3.50 
   9  -5  -2    9.70    4.90 
   9   5  -2    4.40    3.00 
   9   5  -2    1.60    5.80 
   9   5  -2    5.20    4.80 
   8  -5  -2   43.80   13.70 
   8  -5  -2   51.09   11.60 
   8   5  -2   55.29   11.60 
   8   5  -2   35.80   16.20 
   7  -5  -2  100.59   19.00 
   6  -5  -2   82.49   17.70 
  -6  -5   2   97.09   18.80 
   6   5  -2   74.79   17.50 
  -6   5   2   76.59   18.30 
   6   5  -2   68.29   18.50 
  -5  -5   2  110.69   21.70 
   5  -5  -2  105.79   22.00 
   5  -5  -2  102.29   21.30 
   5   5  -2  100.09   22.10 
  -4  -5   2  189.88   35.40 
   4  -5  -2  175.08   34.70 
   4  -5  -2  179.18   35.20 
   4   5  -2  188.08   35.70 
   4   5  -2  178.38   34.80 
  -3  -5   2  905.11  176.68 
   3  -5  -2  912.61  176.58 
   3   5  -2  970.50  176.78 
   3   5  -2  957.20  176.58 
  -2  -5   2  179.58   37.90 
   2  -5  -2  198.78   38.00 
   2   5  -2  203.18   38.20 
   2   5  -2  224.08   38.10 
  -1  -5   2 2031.70  402.26 
   1   5  -2 2247.58  402.46 
   0  -5   2 1293.57  267.07 
   0  -5  -2 1335.87  266.97 
   0   5   2 1482.85  267.17 
   0   5  -2 1446.96  267.17 
   0   5  -2 1533.55  266.87 
   1  -5   2  340.47   64.19 
  -1  -5  -2  316.67   63.99 
  -1   5  -2  333.77   63.69 
   1   5   2  356.96   64.49 
  -1   5  -2  341.97   63.79 
  -2  -5  -2 1716.13  325.47 
   2  -5   2 1705.03  325.77 
   2   5   2 1756.52  325.77 
  -3  -5  -2    9.40    4.20 
   3  -5   2    3.80    3.30 
   3   5   2    8.80    3.80 
  -4  -5  -2  118.39   24.30 
   4  -5   2  116.39   24.80 
   4   5   2  117.29   24.60 
   5  -5   2   12.50   14.60 
  -5  -5  -2   14.00    7.40 
   5  -5   2   10.10   11.60 
   5  -5   2   37.40   14.30 
   5   5   2   33.80   16.30 
   5   5   2   22.20    5.00 
   5   5   2   15.00   12.50 
  -5   5  -2   35.20    9.00 
   5   5   2   -0.10    8.50 
   6  -5   2    3.90   12.40 
   6  -5   2   -8.00   16.30 
   6  -5   2    0.60   12.80 
   6  -5   2   -8.40   11.80 
   6   5   2    5.00   13.50 
   6   5   2   28.20    4.80 
   6   5   2    6.60   12.90 
   7  -5   2    5.20    8.60 
   7  -5   2   -1.30    9.00 
   7  -5   2   11.10    5.80 
   7  -5   2    0.80    7.70 
   7  -5   2    1.40    6.60 
   7  -5   2   12.60    6.90 
   7   5   2   14.80    8.70 
   7   5   2    1.20    9.40 
   7   5   2    1.50    7.40 
   7   5   2   -2.80    8.70 
   7   5   2    3.80    5.10 
   8  -5   2   10.20    5.20 
   8  -5   2   18.00   16.60 
   8   5   2   29.80    7.90 
   8   5   2   13.30    6.60 
   8   5   2    5.50    3.10 
   8   5   2   15.10    9.80 
   9  -6  -2   17.50    6.70 
   9  -6  -2   12.50    7.20 
   9  -6  -2   21.40    5.00 
   9  -6  -2   12.50    6.70 
   9   6  -2   -0.30    8.30 
   9   6  -2   15.90    7.00 
   9   6  -2   20.10    4.70 
   8  -6  -2   12.70    7.60 
   8  -6  -2    7.50    5.00 
   8   6  -2   -2.30    4.50 
   8   6  -2   -2.70    4.00 
   8   6  -2    1.60    9.20 
   7  -6  -2   45.90   12.20 
   7  -6  -2   37.10   10.20 
   7   6  -2   37.80    9.60 
   7   6  -2   36.10   12.30 
   6  -6  -2    7.90   11.30 
  -6  -6   2   16.10    6.90 
   6  -6  -2   11.90    5.20 
  -6   6   2   11.70    7.80 
   6   6  -2   18.20    8.10 
   6   6  -2   12.30    5.70 
   5  -6  -2  415.36   78.59 
   5  -6  -2  397.66   78.19 
   5  -6  -2  401.56   78.79 
  -5  -6   2  393.86   78.39 
   5   6  -2  433.56   78.09 
   5   6  -2  393.86   79.09 
   5   6  -2  413.36   78.89 
   4  -6  -2  424.76   80.29 
  -4  -6   2  419.06   80.49 
   4  -6  -2  410.26   79.89 
   4   6  -2  435.96   80.79 
   3  -6  -2  138.69   27.50 
  -3  -6   2  129.09   27.50 
   3   6  -2  146.39   27.70 
   3   6  -2  160.88   27.90 
   3   6  -2  140.29   27.50 
  -2  -6   2    6.60    2.30 
   2  -6  -2    9.60    2.40 
   2   6  -2    8.90    2.80 
   2   6  -2    9.70    2.50 
  -1  -6   2  788.92  153.58 
   1  -6  -2  788.12  153.78 
   1   6  -2  823.02  153.98 
   1   6  -2  863.41  153.68 
   0  -6   2  460.05   95.39 
   0  -6  -2  513.15   95.49 
   0  -6  -2  455.65   95.29 
   0   6  -2  524.05   95.49 
   0   6   2  522.15   95.49 
   0   6  -2  559.54   95.19 
   1  -6   2  677.93  133.69 
  -1  -6  -2  712.33  133.59 
   1   6   2  716.43  133.69 
  -1   6  -2  700.03  133.19 
  -1   6  -2  728.03  133.39 
   2  -6   2  580.44  107.79 
  -2  -6  -2  578.84  107.49 
  -2   6  -2  531.25  106.89 
   2   6   2  583.64  107.79 
  -3  -6  -2    5.40    3.50 
   3  -6   2    3.00    3.00 
   3   6   2   -0.10    3.20 
   4  -6   2  261.77   53.89 
  -4  -6  -2  298.37   53.89 
   4   6   2  263.97   53.99 
   5  -6   2   53.49   20.00 
   5  -6   2   77.79   24.00 
   5  -6   2   59.59   24.30 
   5  -6   2   34.50   19.70 
   5  -6   2   80.59   27.90 
  -5  -6  -2   73.49   16.00 
   5   6   2   61.09   12.00 
  -5   6  -2   59.99   15.30 
   5   6   2   75.29   22.90 
   5   6   2   90.29   24.60 
   6  -6   2   52.49   17.50 
   6  -6   2   35.80   15.00 
   6  -6   2   33.90   16.60 
   6  -6   2   48.20   17.30 
   6  -6   2   14.90   16.10 
   6   6   2   16.70   16.60 
   6   6   2   44.50   17.50 
   6   6   2   14.90   15.00 
   6   6   2   28.30    6.10 
   7  -6   2   21.00   10.80 
   7  -6   2   15.20    5.90 
   7  -6   2    8.80   10.60 
   7  -6   2   -0.30    7.10 
   7  -6   2   20.20   11.60 
   7  -6   2    5.00    6.40 
   7   6   2   19.60    8.50 
   7   6   2    5.00    5.40 
   7   6   2    4.90    2.20 
   7   6   2    8.30   12.70 
   7   6   2    2.30    7.60 
   8  -6   2    1.50    2.20 
   8  -6   2    9.40    5.10 
   8  -6   2    0.00    4.70 
   8   6   2   -2.60    1.70 
   8   6   2    7.50    4.90 
   8   6   2    2.30    6.70 
   8   6   2    7.00    4.70 
   9  -7  -2    0.80    3.20 
   9  -7  -2    3.90    4.60 
   9  -7  -2    1.20    4.40 
   9  -7  -2   -6.80    4.70 
   9   7  -2    5.40    7.30 
   9   7  -2   -0.40    5.60 
   9   7  -2   -0.20    2.40 
   8  -7  -2   22.00    7.30 
   8  -7  -2   14.20   11.90 
   8  -7  -2   20.40    6.60 
   8   7  -2   17.50    6.10 
   8   7  -2   21.00    7.40 
   8   7  -2   18.10   11.50 
   7  -7  -2   60.49   14.30 
   7  -7  -2   60.79   13.10 
   7   7  -2   42.10   11.80 
   7   7  -2   49.10   13.90 
  -6  -7   2   99.59   18.80 
   6  -7  -2   80.59   19.10 
   6  -7  -2   73.09   19.60 
   6   7  -2   66.59   18.50 
  -6   7   2   84.79   18.80 
   5  -7  -2   42.90   11.60 
   5  -7  -2   52.59   12.10 
   5  -7  -2   49.40   12.60 
  -5  -7   2   66.99   12.70 
   5   7  -2   48.00   12.50 
   5   7  -2   53.79   12.60 
  -4  -7   2  246.08   49.00 
   4  -7  -2  244.88   48.50 
   4  -7  -2  260.47   48.90 
   4  -7  -2  256.37   49.40 
   4   7  -2  250.27   48.60 
   4   7  -2  272.07   49.40 
   4   7  -2  258.37   49.70 
   3  -7  -2  384.46   75.59 
  -3  -7   2  376.06   75.69 
   3   7  -2  418.16   75.69 
   3   7  -2  408.26   75.89 
   3   7  -2  409.36   75.79 
   2  -7  -2  395.26   77.09 
  -2  -7   2  389.96   76.99 
   2   7  -2  421.56   77.19 
   2   7  -2  427.86   77.29 
  -1  -7   2  821.32  162.88 
   1  -7  -2  788.92  162.88 
   1  -7  -2  920.81  163.08 
   1   7  -2  918.81  162.98 
   1   7  -2  883.31  163.28 
   0  -7  -2 1301.07  249.88 
   0  -7  -2 1233.68  249.68 
   0   7   2 1362.46  249.97 
   0   7  -2 1407.16  249.58 
   1  -7   2  443.96   86.79 
  -1  -7  -2  452.15   86.69 
  -1   7  -2  461.65   86.29 
  -1   7  -2  462.05   86.49 
   1   7   2  467.45   86.89 
   2  -7   2 1148.29  211.78 
  -2  -7  -2 1126.89  211.28 
  -2   7  -2 1051.79  210.58 
   2   7   2 1156.18  211.48 
  -3  -7  -2  143.49   29.10 
   3  -7   2  148.09   29.40 
   3   7   2  148.89   29.40 
   4  -7   2   -1.60    8.90 
  -4  -7  -2   13.70    5.40 
   4  -7   2    5.30    4.90 
   4   7   2   -9.20    5.60 
   4   7   2    8.30    4.40 
   5  -7   2   33.20   18.00 
  -5  -7  -2   45.50   10.50 
   5  -7   2   27.70    7.00 
   5  -7   2   35.70   15.40 
   5  -7   2   60.79   18.90 
   5  -7   2   85.19   19.30 
   5  -7   2   23.60   16.90 
  -5   7  -2   36.00   10.40 
   5   7   2   64.89   21.50 
   5   7   2   46.30   16.60 
   5   7   2   33.20    6.70 
   5   7   2   10.60   10.60 
   6  -7   2   17.40   14.70 
   6  -7   2   27.20   15.80 
   6  -7   2   28.60   16.90 
   6  -7   2   46.80   15.40 
   6  -7   2   26.00   15.50 
   6   7   2   25.90   15.90 
   6   7   2   51.79   19.90 
   6   7   2   25.90   15.10 
   6   7   2   34.60    6.80 
   7  -7   2   12.20    6.50 
   7  -7   2   -1.60    7.10 
   7  -7   2   -0.70    8.50 
   7  -7   2    3.30    6.40 
   7  -7   2   -4.60    8.50 
   7  -7   2  -18.40    7.10 
   7   7   2    6.70    5.90 
   7   7   2   -6.70    6.80 
   8  -7   2   28.00   11.10 
   8  -7   2   19.30    7.70 
   8  -7   2   51.59   14.30 
   8   7   2   21.50    9.60 
   8   7   2   25.50    7.80 
   8   7   2   14.30    8.90 
   9  -8  -2    0.60    3.90 
   9  -8  -2    0.60    3.80 
   9  -8  -2   -3.90    5.20 
   9  -8  -2    4.70    5.80 
   9   8  -2   -2.10    5.40 
   9   8  -2   -1.20    2.40 
   8  -8  -2   24.80    6.50 
   8  -8  -2   10.70   11.00 
   8  -8  -2    3.50    5.50 
   8   8  -2    1.70    4.70 
   8   8  -2    7.70    5.20 
   8   8  -2    5.30    9.60 
   7  -8  -2   30.00   10.60 
   7  -8  -2   25.10   10.00 
   7   8  -2   30.10    9.60 
   7   8  -2   27.20    8.40 
   6  -8  -2   33.60    9.60 
  -6  -8   2   43.70   10.40 
   6   8  -2   28.20   10.40 
  -6   8   2   34.70   11.00 
  -5  -8   2  186.68   35.30 
   5  -8  -2  198.58   35.50 
   5  -8  -2  157.08   34.90 
   5   8  -2  169.48   35.50 
   5   8  -2  177.98   35.60 
   4  -8  -2  219.08   43.60 
   4  -8  -2  221.98   43.30 
  -4  -8   2  234.88   43.90 
   4  -8  -2  211.88   44.00 
   4   8  -2  236.58   43.40 
   4   8  -2  229.98   44.50 
   4   8  -2  229.88   44.40 
   3  -8  -2 1298.57  262.67 
  -3  -8   2 1366.66  262.87 
   3   8  -2 1468.85  262.97 
   3   8  -2 1446.26  262.97 
  -2  -8   2  422.26   82.89 
   2  -8  -2  425.26   82.89 
   2   8  -2  456.55   83.09 
   2   8  -2  455.05   83.19 
   1  -8  -2 2141.99  431.36 
   1  -8  -2 2373.76  431.46 
  -1  -8   2 2198.78  431.26 
   1   8  -2 2335.97  431.66 
   1   8  -2 2414.86  431.36 
   0  -8  -2 1366.66  282.27 
   0  -8   2 1311.97  282.27 
   0  -8  -2 1504.35  282.47 
   0   8  -2 1661.93  282.07 
   0   8  -2 1544.05  282.47 
   0   8   2 1610.24  282.47 
  -1  -8  -2  160.58   30.60 
   1  -8   2  152.08   30.80 
  -1   8  -2  161.18   30.20 
  -1   8  -2  165.78   30.70 
   1   8   2  156.88   30.80 
   2  -8   2 1023.20  185.78 
   2   8   2  999.60  185.38 
  -2   8  -2  926.51  184.48 
  -3  -8  -2   41.10    9.30 
   3  -8   2   35.10    9.30 
   3   8   2   38.20    9.60 
   4  -8   2   42.30   11.50 
   4  -8   2   35.50   12.20 
  -4  -8  -2   48.80   11.50 
   4   8   2   51.49   11.80 
   5  -8   2   -7.20    8.70 
   5  -8   2    2.10   12.70 
  -5  -8  -2   -7.60    5.20 
   5  -8   2  -12.00   12.70 
   5  -8   2    5.80   12.70 
   5  -8   2    4.90   11.50 
   5  -8   2   -7.80    5.90 
   5   8   2    5.20    9.10 
   5   8   2    9.50    8.40 
  -5   8  -2    4.60    6.20 
   5   8   2    1.90   12.50 
   6  -8   2    4.80   13.90 
   6  -8   2   15.70   12.40 
   6  -8   2    6.60   12.30 
   6  -8   2   18.80   13.10 
   6  -8   2    3.70   12.30 
   6  -8   2   44.20   13.70 
   6   8   2   29.00   16.80 
   6   8   2   30.00    5.30 
   6   8   2    9.70   12.40 
   6   8   2   23.80   14.80 
   7  -8   2   -4.80    8.40 
   7  -8   2   -8.00    6.50 
   7  -8   2   -0.70    6.50 
   7  -8   2    6.10    4.70 
   7  -8   2    0.60    7.10 
   7  -8   2   -8.20    9.20 
   7   8   2    6.40    6.40 
   7   8   2    0.50    4.50 
   7   8   2    9.50   13.50 
   7   8   2    7.00    8.40 
   7   8   2   -4.80    6.60 
   8  -8   2   27.30   11.30 
   8  -8   2    1.60    2.10 
   8  -8   2    5.90    4.30 
   8  -8   2   10.70    5.10 
   8   8   2    3.40    5.20 
   8   8   2    4.50    4.50 
   9  -9  -2    3.30    4.20 
   9  -9  -2    4.20    6.10 
   9  -9  -2   -5.80    5.10 
   9   9  -2   -1.10    4.80 
   9   9  -2    0.10    3.50 
   8  -9  -2   32.50   14.40 
   8  -9  -2   21.60    9.70 
   8  -9  -2   46.90   10.80 
   8   9  -2   41.70   11.00 
   8   9  -2   39.30   14.20 
   8   9  -2   48.80   10.10 
   7  -9  -2   66.49   14.70 
   7   9  -2   36.80   12.90 
  -6  -9   2  129.19   21.10 
   6  -9  -2   98.19   21.10 
   6  -9  -2   70.59   20.30 
   6   9  -2   86.39   20.80 
   6   9  -2   86.39   20.60 
  -6   9   2   95.99   21.40 
   5  -9  -2  418.16   78.79 
   5  -9  -2  401.66   78.29 
   5  -9  -2  372.66   77.89 
  -5  -9   2  407.06   78.19 
   5   9  -2  419.66   78.69 
   5   9  -2  426.26   77.09 
   5   9  -2  394.26   78.39 
   4  -9  -2  604.34  112.79 
  -4  -9   2  622.44  112.49 
   4  -9  -2  572.04  111.89 
   4  -9  -2  578.14  112.19 
   4   9  -2  589.94  111.99 
   4   9  -2  585.54  112.99 
   3  -9  -2   39.80    8.70 
  -3  -9   2   48.60    9.00 
   3   9  -2   45.80    8.70 
   3   9  -2   31.60    8.70 
  -2  -9   2  787.52  153.18 
   2   9  -2  820.92  153.48 
   2   9  -2  826.52  153.38 
   2   9  -2  816.42  153.18 
   1  -9  -2 3315.37  596.54 
  -1  -9   2 2996.50  596.34 
   1  -9  -2 3016.80  596.34 
   1   9  -2 3262.97  596.34 
   1   9  -2 3261.07  596.64 
   0  -9  -2 1091.69  201.08 
   0  -9   2  933.01  200.78 
   0  -9  -2 1045.60  200.88 
   0   9  -2 1062.89  201.08 
   0   9   2 1174.68  201.08 
   0   9  -2 1095.89  200.58 
   1  -9   2   13.80    4.40 
  -1  -9  -2   20.60    4.50 
   1   9   2   17.10    4.60 
  -1   9  -2   17.30    4.30 
  -1   9  -2   20.60    3.70 
  -1   9  -2   16.60    3.70 
  -2  -9  -2  514.15   97.39 
   2   9   2  540.65   97.69 
  -2   9  -2  489.95   96.79 
   3  -9   2   53.39   13.00 
  -3  -9  -2   59.09   12.50 
   3   9   2   58.69   13.20 
   4  -9   2   18.40    8.20 
   4  -9   2   21.20    7.80 
  -4  -9  -2   33.70    8.20 
   4   9   2   32.20    8.50 
   5  -9   2   59.59   15.30 
   5  -9   2   97.09   25.70 
   5   9   2  104.19   23.40 
   5   9   2   74.09   14.00 
   6  -9   2    6.60   11.20 
   6  -9   2   -6.80    8.50 
   6  -9   2  -10.10    8.30 
   6  -9   2    5.80    4.80 
   6  -9   2   18.70   11.10 
   6  -9   2    2.70   11.90 
   6  -9   2   -3.80    7.40 
   6  -9   2   -1.70    9.60 
   6   9   2    3.50   11.50 
   6   9   2    6.00    5.40 
   6   9   2   10.00   12.10 
   6   9   2   -0.20    9.50 
   7  -9   2   11.30    7.40 
   7  -9   2   11.10    9.90 
   7  -9   2   -5.10    6.20 
   7  -9   2   18.80    9.70 
   7   9   2   26.50   12.30 
   7   9   2   -1.10    3.80 
   7   9   2    8.70    9.60 
   7   9   2    6.20    2.30 
   7   9   2   10.20    6.60 
   7   9   2   23.40   11.40 
   8  -9   2   47.70   10.00 
   8  -9   2   34.10   10.30 
   8  -9   2   39.70   10.10 
   8  -9   2   41.60   11.00 
   8   9   2   24.70    9.20 
   9 -10  -2   22.80    6.70 
   9 -10  -2    6.80    6.80 
   9 -10  -2   22.50    8.60 
   9  10  -2   17.90    7.20 
   9  10  -2   14.50    4.30 
   9  10  -2   16.50    7.30 
   8 -10  -2   -3.40    9.00 
   8 -10  -2   -8.30    5.60 
   8 -10  -2   15.80    5.40 
   8  10  -2   -6.40    4.20 
   8  10  -2    0.30    4.10 
   8  10  -2    5.30   14.10 
   7 -10  -2   19.50    8.20 
   7  10  -2   10.20    7.90 
   6 -10  -2  236.68   37.10 
   6 -10  -2  126.79   27.90 
  -6 -10   2  173.88   27.50 
   6  10  -2  119.79   24.40 
   5 -10  -2  336.97   66.99 
   5 -10  -2  350.96   66.69 
   5 -10  -2  326.77   66.29 
  -5 -10   2  382.76   66.69 
   5  10  -2  328.77   66.79 
   5  10  -2  342.77   66.99 
   4 -10  -2   31.40    7.90 
   4 -10  -2   33.40    8.60 
  -4 -10   2   42.90    8.90 
   4 -10  -2   39.40    7.90 
   4  10  -2   32.20    8.80 
   4  10  -2   36.30    8.00 
   3 -10  -2  509.55   99.29 
  -3 -10   2  547.95   99.39 
   3  10  -2  538.65   99.39 
   3  10  -2  501.45   99.29 
  -2 -10   2 2316.77  427.66 
   2  10  -2 2301.67  427.96 
   2  10  -2 2318.17  427.66 
   2  10  -2 2151.88  427.36 
   1 -10  -2  313.27   57.99 
   1 -10  -2  292.27   57.89 
  -1 -10   2  305.97   57.89 
   1  10  -2  315.37   57.89 
   1  10  -2  303.17   58.19 
   0 -10   2  445.06   95.09 
   0 -10  -2  517.85   95.39 
   0 -10  -2  491.95   95.19 
   0  10  -2  497.85   95.39 
   0  10   2  576.24   95.39 
   1 -10   2 1130.69  226.18 
  -1 -10  -2 1255.07  226.18 
   1  10   2 1199.48  226.28 
  -1  10  -2 1210.58  225.98 
  -2 -10  -2   68.89   14.10 
  -2  10  -2   66.19   13.40 
   2  10   2   72.79   14.50 
  -3 -10  -2   66.89   13.50 
   3 -10   2   50.59   13.40 
   3  10   2   65.29   13.60 
   4 -10   2   41.60   11.50 
  -4 -10  -2   29.20    9.10 
   4 -10   2   36.40   10.20 
   4  10   2   37.70   10.00 
   5 -10   2   76.89   22.10 
   5 -10   2   90.79   22.30 
   5 -10   2   53.89   13.30 
   5 -10   2   32.60   16.90 
   5 -10   2   49.50   18.80 
   5 -10   2   36.20   18.40 
   5  10   2   42.20   13.60 
   5  10   2   54.09   18.20 
  -5  10  -2   50.09   12.90 
   5  10   2   53.09   21.70 
   5  10   2   42.90    8.60 
   6 -10   2    2.80   17.90 
   6 -10   2   38.70   11.10 
   6 -10   2   73.09   22.00 
   6  10   2   83.69   24.90 
   6  10   2   90.79   23.90 
   6  10   2   48.20   17.90 
   6  10   2   41.90    8.50 
   7 -10   2   24.70   13.40 
   7 -10   2    8.00    9.40 
   7  10   2   24.10   16.70 
   7  10   2   17.40    9.10 
   7  10   2   13.40    9.10 
   7  10   2   19.90    9.70 
   7  10   2    9.80    3.10 
   8 -10   2    2.40    3.90 
   8 -10   2    1.70    1.50 
   8 -10   2    2.10    3.80 
   8  10   2    4.80    4.20 
   9 -11  -2   18.50    6.90 
   9 -11  -2    8.80    6.30 
   9 -11  -2   19.40    6.50 
   9  11  -2   13.90    4.00 
   9  11  -2   12.00    6.30 
   9  11  -2    5.90    5.80 
   8 -11  -2   -0.10    4.20 
   8 -11  -2    3.80   11.10 
   8 -11  -2   -6.30    5.90 
   8  11  -2    1.20    4.80 
   8  11  -2   -0.20    4.30 
   7 -11  -2   35.10   13.10 
   7 -11  -2   32.70    8.80 
   7  11  -2   25.30    8.70 
   7  11  -2   30.80   12.40 
  -6 -11   2  299.37   57.39 
   6 -11  -2  325.07   57.59 
   6 -11  -2  250.87   58.29 
   6  11  -2  268.87   59.59 
   6  11  -2  307.07   57.69 
   5 -11  -2   47.80   12.10 
   5 -11  -2   69.09   13.90 
  -5 -11   2   66.09   13.20 
   5 -11  -2   66.39   12.90 
   5  11  -2   54.39   13.30 
   5  11  -2   40.90   12.60 
   4 -11  -2  473.45   95.49 
   4 -11  -2  485.95   96.09 
   4  11  -2  523.65   96.49 
   4  11  -2  503.65   95.79 
   4  11  -2  530.55   95.49 
  -3 -11   2   98.49   18.20 
   3  11  -2   95.79   18.20 
   3  11  -2   82.49   18.10 
   2 -11  -2 1161.48  221.48 
  -2 -11   2 1221.58  221.48 
   2  11  -2 1241.88  221.68 
   2  11  -2 1084.09  221.18 
   1 -11  -2   77.99   14.90 
  -1 -11   2   78.19   14.80 
   1 -11  -2   71.09   14.80 
   1  11  -2   78.79   15.10 
   0 -11  -2  325.17   57.39 
   0 -11   2  266.37   57.19 
   0 -11  -2  318.37   57.59 
   0  11  -2  309.37   57.59 
  -1 -11  -2   67.29   13.10 
  -1 -11  -2   63.49   12.90 
   1 -11   2   55.19   13.00 
   1  11   2   71.09   13.10 
  -1  11  -2   65.29   12.70 
  -2 -11  -2  390.06   74.39 
   2  11   2  389.96   74.59 
  -3 -11  -2  157.38   29.30 
   3 -11   2  131.79   29.60 
   3  11   2  151.08   29.60 
   4 -11   2   76.89   21.00 
  -4 -11  -2   92.59   20.30 
   4 -11   2  111.99   23.10 
   4 -11   2  114.79   22.80 
   4  11   2   98.59   20.90 
  -5 -11  -2  284.07   47.40 
   5 -11   2  184.98   52.59 
   5 -11   2  275.87   48.30 
   5 -11   2  278.87   61.69 
   5 -11   2  251.37   68.39 
   5 -11   2  225.48   53.59 
   5  11   2  229.88   70.59 
   5  11   2  202.78   48.60 
   5  11   2  212.28   54.29 
   6 -11   2   23.60   14.70 
   6 -11   2   45.10   20.10 
   6 -11   2   19.60   15.40 
   6 -11   2   48.80   14.10 
   6 -11   2   18.30   15.10 
   6 -11   2   37.70   15.50 
   6  11   2   19.70   15.40 
   6  11   2   42.10   17.20 
   6  11   2   50.29   17.90 
   6  11   2   35.30    6.90 
   8 -11   2   17.20    6.50 
   8 -11   2   11.70    5.80 
   8 -11   2    9.70    6.70 
   8 -11   2    8.40    2.90 
   8  11   2   10.30    5.50 
   8  11   2   12.40    2.50 
   9 -12  -2    7.50    5.70 
   9 -12  -2   11.00    6.90 
   9 -12  -2    4.90    5.30 
   9  12  -2    6.90    5.50 
   9  12  -2   13.20    3.50 
   9  12  -2    8.60    5.10 
   8 -12  -2    1.80    4.40 
   8 -12  -2   -0.20    5.00 
   8  12  -2    3.00    4.30 
   8  12  -2    3.30    4.30 
   8  12  -2   -0.50   12.30 
   7 -12  -2    4.20    7.90 
   7 -12  -2    5.80    5.00 
   7  12  -2    6.20    9.70 
   7  12  -2   -2.30    4.50 
  -5 -12   2  227.98   44.00 
   5 -12  -2  193.98   43.60 
   5 -12  -2  228.58   44.00 
   5 -12  -2  215.78   44.40 
   5  12  -2  244.28   44.30 
   5  12  -2  237.88   44.60 
  -4 -12   2  121.89   29.70 
   4 -12  -2  142.69   28.30 
   4 -12  -2  136.49   27.70 
   4  12  -2  144.59   27.70 
   4  12  -2  152.98   29.00 
   4  12  -2  148.19   28.10 
   3 -12  -2  444.76   87.39 
  -3 -12   2  478.85   87.59 
   3  12  -2  448.06   87.49 
   3  12  -2  476.45   87.69 
  -2 -12   2 4425.36  812.02 
   2 -12  -2 4099.69  811.92 
   2  12  -2 4420.26  812.22 
  -1 -12   2 1231.38  230.98 
   1 -12  -2 1205.68  231.08 
   1 -12  -2 1241.28  231.08 
   0 -12   2  671.43  137.99 
   0 -12  -2  763.62  138.19 
   0  12  -2  768.72  138.39 
  -1 -12  -2  518.55   97.69 
   1 -12   2  476.65   97.69 
  -1 -12  -2  537.95   97.79 
  -1  12  -2  525.85   97.59 
   1  12   2  523.15   97.79 
  -2 -12  -2  537.35   95.59 
  -2  12  -2  463.55   94.99 
   2  12   2  514.95   95.79 
   3 -12   2  142.99   31.10 
  -3 -12  -2  170.58   31.00 
   3  12   2  148.79   30.70 
   3  12   2  159.68   31.20 
   4 -12   2   85.79   17.70 
   4 -12   2   84.99   17.00 
   4 -12   2   53.89   15.40 
  -4 -12  -2   62.39   15.50 
   4  12   2   64.89   15.80 
   5 -12   2  124.49   28.30 
  -5 -12  -2   72.19   20.20 
   5 -12   2  101.29   32.90 
   5 -12   2  102.39   18.60 
   5 -12   2  174.38   41.10 
   5  12   2   55.99   13.30 
   5  12   2   77.49   13.30 
   5  12   2   68.79   26.10 
   5  12   2  116.79   39.10 
   6 -12   2    9.40   14.30 
   6 -12   2   74.89   18.40 
   6 -12   2   31.90   16.30 
   6  12   2   95.69   26.60 
   6  12   2   34.80    7.30 
   6  12   2   77.69   20.50 
   8 -12   2    0.80    1.30 
   8 -12   2    7.30    4.70 
   8 -12   2    3.00    4.40 
   8  12   2   -0.30    3.50 
   9 -13  -2    1.30    5.40 
   9 -13  -2    3.80    6.70 
   9 -13  -2   -1.20    4.70 
   9  13  -2    0.30    4.20 
   9  13  -2   -2.50    1.90 
   9  13  -2   -3.80    4.00 
   8 -13  -2   -3.80    9.60 
   8 -13  -2   -4.90    4.50 
   8 -13  -2    4.70    4.70 
   8  13  -2    3.10    4.50 
   8  13  -2    5.50    4.40 
   7 -13  -2    1.40    6.50 
   7  13  -2    2.00    5.70 
   6 -13  -2   86.89   19.80 
   6 -13  -2  122.09   23.90 
   6 -13  -2  142.59   23.10 
  -6 -13   2  122.29   22.80 
   6  13  -2  139.19   23.40 
   6  13  -2  120.29   26.00 
   6  13  -2  109.79   19.70 
  -5 -13   2  122.19   22.90 
   5 -13  -2  110.19   23.40 
   5 -13  -2  112.69   23.10 
   5 -13  -2   95.29   22.70 
   5  13  -2  111.89   23.50 
   4 -13  -2  573.84  106.69 
   4 -13  -2  505.65  105.89 
  -4 -13   2  598.84  106.29 
   4  13  -2  560.64  105.99 
   4  13  -2  540.05  106.19 
   4  13  -2  583.74  107.09 
   3 -13  -2  261.17   52.39 
  -3 -13   2  298.97   52.69 
   3  13  -2  286.07   52.69 
   3  13  -2  258.97   52.39 
   2 -13  -2  326.47   59.49 
  -2 -13   2  306.87   59.49 
   2  13  -2  307.27   59.69 
  -1 -13   2   53.69   11.10 
   1 -13  -2   54.79   11.20 
   1  13  -2   62.69   11.50 
   0 -13  -2  329.87   61.59 
   0 -13   2  286.37   61.29 
   0 -13  -2  340.37   61.79 
   0  13  -2  361.76   62.09 
  -1 -13  -2  481.65   87.79 
  -1 -13  -2  470.65   87.89 
   1 -13   2  422.16   87.79 
   1  13   2  477.75   87.89 
  -1  13  -2  464.25   87.69 
   2 -13   2  357.56   68.29 
  -2 -13  -2  374.76   67.59 
   2  13   2  367.66   67.89 
  -2  13  -2  323.67   66.99 
   3 -13   2   75.79   17.80 
   3  13   2   86.39   17.50 
   3  13   2   83.39   16.90 
   4 -13   2  149.19   32.80 
   4 -13   2  162.48   33.00 
   4 -13   2  196.78   38.40 
  -4 -13  -2  146.09   31.90 
   4  13   2  161.48   32.50 
   5 -13   2   27.00   17.50 
   5 -13   2    9.10   13.60 
   5 -13   2   31.80   16.90 
   5 -13   2   56.49   15.00 
   5 -13   2   25.30    9.80 
   5 -13   2   43.00   16.30 
   5  13   2   46.10   14.00 
   5  13   2   26.70   14.30 
   6 -13   2   40.50   13.30 
   6 -13   2   21.80   15.20 
   6 -13   2   34.90   15.60 
   6 -13   2    8.60   13.00 
   6 -13   2   11.10   12.00 
   6  13   2   32.70    6.00 
   6  13   2   27.40   13.70 
   6  13   2   14.80   14.30 
   6  13   2   24.80   15.50 
   6  13   2    3.80   21.60 
   7 -13   2    2.60    8.90 
   7 -13   2   27.90   15.80 
   7 -13   2   37.10   12.30 
   7 -13   2   13.40    8.40 
   7 -13   2    6.50    7.70 
   7  13   2   11.10    8.70 
   7  13   2   11.50    5.30 
   7  13   2   22.40   10.60 
   7  13   2    3.00    7.90 
   8 -13   2    8.20    4.40 
   8 -13   2    2.90    3.40 
   8 -13   2    1.60    1.50 
   8 -13   2    7.80    4.60 
   8  13   2    3.30    3.20 
   9 -14  -2   -1.30    7.10 
   9 -14  -2    0.50    4.40 
   9  14  -2    0.30    4.30 
   9  14  -2    0.60    4.10 
   8 -14  -2    0.60    8.40 
   8 -14  -2   -3.80    3.60 
   8 -14  -2   -1.40    4.60 
   8  14  -2    1.20    3.90 
   8  14  -2    4.00    4.40 
   7 -14  -2    9.50    6.80 
   7 -14  -2   15.70    6.10 
   7 -14  -2   17.40   16.40 
   7  14  -2    7.10    6.60 
   7  14  -2    9.30    5.50 
   6 -14  -2  253.17   56.79 
   6 -14  -2  341.77   58.69 
   6 -14  -2  355.46   60.49 
   6  14  -2  322.67   58.89 
   6  14  -2  351.56   61.69 
  -5 -14   2  103.29   20.50 
   5 -14  -2  103.09   21.10 
   5 -14  -2   88.39   21.50 
   5 -14  -2   88.99   20.40 
   5  14  -2  110.99   21.40 
   4 -14  -2  418.16   86.19 
   4 -14  -2  471.45   86.99 
  -4 -14   2  467.35   86.49 
   4  14  -2  450.05   86.29 
   4  14  -2  474.15   86.49 
   4  14  -2  439.76   87.29 
   3 -14  -2   47.00   11.00 
   3 -14  -2   53.49   10.20 
   3  14  -2   48.00   10.60 
   3  14  -2   46.60   10.00 
  -2 -14   2 4523.65  842.82 
   2 -14  -2 4321.27  842.72 
   2  14  -2 4591.34  843.02 
   1 -14  -2  146.99   27.60 
   1 -14  -2  135.49   27.50 
  -1 -14   2  149.19   27.50 
   1  14  -2  141.59   27.70 
   0 -14  -2 1420.16  253.87 
   0 -14  -2 1433.76  253.77 
   0 -14   2 1154.28  253.47 
   0  14  -2 1393.56  253.87 
   1 -14   2  649.14  130.49 
  -1 -14  -2  731.33  130.49 
  -2 -14  -2   92.39   18.00 
   2 -14   2   90.09   18.60 
  -2  14  -2   85.59   17.50 
   2  14   2   91.89   18.30 
   3 -14   2   15.80    6.40 
  -3 -14  -2   32.90    7.30 
   3  14   2   23.30    6.70 
   4 -14   2  251.07   57.79 
   4 -14   2  311.47   58.29 
   4 -14   2  348.47   59.39 
  -4 -14  -2  287.77   57.49 
   4  14   2  291.07   57.59 
   5 -14   2   43.60   13.70 
   5 -14   2   91.39   25.10 
   5 -14   2   76.79   21.20 
   5  14   2   56.99   11.00 
   5  14   2   91.29   21.80 
   6 -14   2   60.79   20.00 
   6 -14   2   21.50   15.40 
   6 -14   2   17.70   18.80 
   6 -14   2   29.40    9.50 
   6 -14   2   17.30   10.70 
   6 -14   2   64.69   18.50 
   6 -14   2   44.10   16.20 
   6  14   2   14.00   11.80 
   6  14   2   30.80    6.10 
   6  14   2   50.89   20.70 
   6  14   2   18.60   15.70 
   6  14   2   21.60   13.80 
   7 -14   2    6.10    9.40 
   7 -14   2   10.60    8.30 
   7 -14   2   20.20   10.20 
   7 -14   2   30.80   11.30 
   7 -14   2   38.70   14.90 
   7  14   2   12.20    5.50 
   7  14   2    5.20    8.20 
   7  14   2   24.20    9.10 
   7  14   2    6.10    8.30 
   8 -14   2   10.80    5.40 
   8 -14   2    1.90    1.20 
   8 -14   2    4.10    4.10 
   8  14   2    0.90    3.10 
   9 -15  -2   -2.10    2.70 
   9 -15  -2   -0.80    6.60 
   9  15  -2   -2.10    3.90 
   9  15  -2    1.40    4.40 
   9  15  -2   -1.20    1.80 
   8 -15  -2   -3.70    3.70 
   8 -15  -2   -2.20    7.90 
   8  15  -2    1.60    4.20 
   8  15  -2   -0.50    7.70 
   8  15  -2    4.80    4.10 
   7 -15  -2   31.90    9.40 
   7 -15  -2   28.60   18.80 
   7 -15  -2   23.70    7.90 
   7  15  -2   24.10   10.60 
   7  15  -2   24.80    7.80 
   6 -15  -2   40.60   14.80 
   6  15  -2   58.89   10.90 
   6  15  -2   13.80   14.50 
   5 -15  -2  197.68   42.10 
  -5 -15   2  234.98   41.50 
   5 -15  -2  185.68   41.10 
   5 -15  -2  223.18   41.90 
   5  15  -2  210.48   42.00 
  -4 -15   2  251.37   43.40 
   4 -15  -2  194.08   42.90 
   4 -15  -2  234.48   43.80 
   4  15  -2  214.28   43.00 
   4  15  -2  227.98   44.20 
   3 -15  -2  471.05   94.89 
   3 -15  -2  476.65   94.29 
  -3 -15   2  535.35   94.49 
   3  15  -2  522.25   94.59 
   3  15  -2  467.65   94.09 
   3  15  -2  522.95   95.59 
   2 -15  -2 1117.69  226.38 
  -2 -15   2 1255.87  226.48 
   2  15  -2 1231.08  226.78 
  -1 -15   2  360.86   66.39 
   1 -15  -2  349.57   66.39 
   1 -15  -2  341.17   66.39 
   1  15  -2  347.97   66.59 
   0 -15  -2  672.83  123.29 
   0 -15   2  575.84  122.79 
   0 -15  -2  675.63  123.09 
   0  15  -2  697.83  123.29 
  -1 -15  -2  172.88   34.10 
  -1 -15  -2  174.68   34.00 
   1 -15   2  157.38   34.00 
   1  15   2  204.78   34.50 
  -1  15  -2  179.68   33.90 
   2 -15   2   96.49   19.40 
  -2  15  -2   93.79   18.60 
  -3 -15  -2    8.60    4.50 
   3 -15   2    9.90    4.90 
   3  15   2   15.00    5.40 
   3  15   2   13.40    4.50 
   4 -15   2  615.94  112.19 
   4 -15   2  590.14  112.39 
   4 -15   2  501.85  111.59 
   4  15   2  644.24  112.89 
   4  15   2  571.44  111.49 
   5 -15   2   54.19   23.00 
   5 -15   2  120.79   19.00 
   5  15   2   61.39   13.50 
   5  15   2   78.59   13.40 
   5  15   2   59.49   21.30 
   6 -15   2   45.30   18.90 
   6 -15   2   18.30   11.90 
   6 -15   2   14.70    6.80 
   6 -15   2   14.20   15.00 
   6 -15   2   21.90   13.60 
   6 -15   2   11.00    8.80 
   6 -15   2    1.90   10.40 
   6 -15   2    1.20    5.10 
   6  15   2    1.60   10.20 
   6  15   2    5.40    4.90 
   6  15   2  -13.00   13.00 
   6  15   2   10.60   10.50 
   6  15   2   -4.80   10.20 
   7 -15   2   42.20   12.50 
   7 -15   2   45.10   13.00 
   7 -15   2   47.80   22.50 
   7 -15   2   20.10   10.30 
   7 -15   2   -9.20   10.40 
   7 -15   2   38.30   10.10 
   7  15   2   11.00    6.30 
   7  15   2   44.00   15.30 
   7  15   2   43.90   14.80 
   7  15   2   21.80    8.90 
   8 -15   2    4.10    3.50 
   8  15   2    3.90    3.70 
   9 -16  -2   -3.50    4.10 
   9 -16  -2   17.90    5.60 
   9  16  -2    5.30    4.50 
   9  16  -2    9.70    4.80 
   9  16  -2    8.90    2.80 
   8 -16  -2    6.20   10.50 
   8 -16  -2    0.60    4.00 
   8  16  -2    1.40    7.10 
   7 -16  -2   25.40    7.70 
   7 -16  -2   35.70   18.20 
   7 -16  -2   31.70   10.00 
   7  16  -2   27.80    8.00 
   7  16  -2   13.70    8.50 
   6 -16  -2  170.28   35.50 
  -6 -16   2  195.18   37.70 
   6 -16  -2  213.38   37.70 
   6 -16  -2  244.58   40.20 
   6  16  -2  185.68   40.60 
   6  16  -2  185.58   38.00 
   5 -16  -2   18.50    7.40 
  -5 -16   2   33.30    8.10 
   5 -16  -2   31.70    8.80 
   5 -16  -2   33.10    8.60 
   5  16  -2   30.10    8.60 
   4 -16  -2   66.59   14.70 
   4 -16  -2   68.29   15.80 
  -4 -16   2   72.29   14.80 
   4  16  -2   70.99   16.40 
   4  16  -2   78.49   15.10 
   3 -16  -2  617.74  128.19 
   3 -16  -2  671.13  128.99 
  -3 -16   2  712.73  128.39 
   3  16  -2  694.03  128.59 
   3  16  -2  702.03  129.49 
  -2 -16   2  250.77   47.70 
   2 -16  -2  253.27   47.70 
   2  16  -2  245.48   48.00 
   1 -16  -2  273.37   55.29 
  -1 -16   2  302.47   55.29 
   1 -16  -2  300.37   55.29 
   1  16  -2  287.07   55.49 
   0 -16  -2 2657.13  478.15 
   0 -16  -2 2624.14  478.05 
   0 -16   2 2247.58  477.65 
   0  16  -2 2643.54  478.25 
  -1 -16  -2  371.96   70.79 
  -1 -16  -2  374.96   70.69 
   1 -16   2  332.87   70.59 
   1  16   2  417.56   70.79 
  -1  16  -2  363.86   70.59 
  -2 -16  -2  126.59   23.40 
   2 -16   2  117.99   23.70 
   2  16   2  127.39   23.70 
  -2  16  -2  105.79   22.80 
   2  16   2  115.79   23.40 
   3 -16   2   16.60    6.40 
  -3 -16  -2   26.90    6.30 
   3  16   2   24.90    6.90 
   3  16   2   11.10    5.90 
   3  16   2   24.50    5.80 
  -4 -16  -2   11.30    5.80 
   4 -16   2    0.40    6.30 
   4 -16   2    3.60    7.50 
   4 -16   2    8.70    9.80 
   4 -16   2   17.00    7.80 
   4  16   2   18.90    7.40 
   4  16   2   16.20    6.30 
   4  16   2   16.20    9.50 
   4  16   2  -10.20    9.80 
   5 -16   2   94.99   26.30 
   5  16   2   86.69   16.60 
   5  16   2   70.59   15.10 
   5  16   2   82.49   15.20 
   5  16   2  110.69   25.00 
   6 -16   2    0.90    5.60 
   6 -16   2   11.60   13.00 
   6 -16   2    8.40    9.50 
   6 -16   2   -0.90    7.60 
   6 -16   2   -8.00   13.20 
   6 -16   2    9.10    9.90 
   6 -16   2   17.00   14.60 
   6 -16   2   -0.60    4.30 
   6  16   2    7.90    9.30 
   6  16   2   -6.60    9.40 
   6  16   2   15.50   12.60 
   6  16   2  -28.70   13.40 
   6  16   2   -1.30    4.60 
   7 -16   2    1.70    6.60 
   7 -16   2    2.00    5.80 
   7 -16   2   -0.70    5.50 
   7 -16   2   -8.50   14.10 
   7 -16   2   -4.10    3.50 
   7 -16   2   -2.60    6.20 
   7  16   2    0.90    6.50 
   7  16   2   -3.10    6.30 
   7  16   2   11.40    4.50 
   7  16   2   12.50    7.30 
   7  16   2    2.30    7.60 
   7  16   2    5.60    2.10 
   8 -16   2   13.00    4.90 
   9 -17  -2    1.00    4.20 
   9 -17  -2    4.20    3.10 
  -9  17   2    2.20    5.80 
   9  17  -2    1.10    3.70 
   8 -17  -2   -1.40    9.40 
   8 -17  -2    3.80    4.50 
   8 -17  -2    9.10    4.60 
   8 -17  -2   -0.90    6.40 
   8  17  -2   -2.60    5.00 
   8  17  -2   -2.70    4.00 
   8  17  -2    3.70    6.90 
   7 -17  -2   -4.70    5.80 
   7 -17  -2   -7.30   13.40 
   7 -17  -2    1.30    4.70 
   7  17  -2   -4.70    5.90 
   7  17  -2    0.70    4.20 
   6 -17  -2   51.29   16.00 
   6 -17  -2   50.39   15.70 
   6  17  -2   67.69   12.90 
   6  17  -2   49.99   15.90 
   5 -17  -2   79.09   16.40 
   5 -17  -2   55.59   14.60 
   5 -17  -2   66.19   15.40 
  -5 -17   2   76.19   15.40 
   5  17  -2   70.09   16.30 
   4 -17  -2   79.19   16.80 
   4 -17  -2   63.09   15.60 
  -4 -17   2   89.39   16.00 
   4  17  -2   75.59   16.20 
   4  17  -2   75.59   17.40 
  -3 -17   2   37.20    7.40 
   3 -17  -2   24.60    8.40 
   3 -17  -2   29.90    7.10 
   3  17  -2   32.00    7.60 
   3  17  -2   34.80    9.10 
  -2 -17   2 1142.59  205.58 
   2 -17  -2 1053.89  205.48 
   2  17  -2 1069.89  205.78 
   1 -17  -2  557.74  108.59 
  -1 -17   2  597.24  108.59 
   1 -17  -2  575.84  108.59 
   1  17  -2  563.64  108.79 
   0 -17  -2  514.75   94.19 
   0 -17   2  465.95   93.49 
   0 -17  -2  503.85   93.99 
   0  17  -2  512.05   94.19 
  -1 -17  -2  169.68   30.90 
   1 -17   2  133.69   30.70 
  -1 -17  -2  156.08   31.00 
  -1  17  -2  155.38   30.70 
   1  17   2  183.78   30.90 
  -2 -17  -2  131.09   25.90 
   2 -17   2  131.19   26.20 
   2  17   2  132.79   26.20 
   2  17   2  155.98   26.30 
  -2  17  -2  113.79   25.30 
   3 -17   2   71.29   14.30 
  -3 -17  -2   56.99   12.40 
   3  17   2   51.09   12.20 
   3  17   2   49.80   12.60 
   4 -17   2   46.30   10.10 
   4 -17   2    1.00    8.40 
  -4 -17  -2   45.50    9.30 
   4 -17   2   36.70   11.20 
   4 -17   2   18.00    8.50 
   4  17   2   10.10    8.50 
   4  17   2   18.90   13.10 
   4  17   2   37.70   11.80 
   4  17   2   17.50    9.50 
   4  17   2   33.00    8.60 
   5 -17   2    7.20   11.20 
   5 -17   2   -7.50    7.80 
   5 -17   2   22.40   12.40 
   5 -17   2   -5.90   13.60 
   5 -17   2   17.40   13.30 
   5 -17   2   18.80    7.90 
   5 -17   2   23.50   15.40 
   5 -17   2   30.10   14.70 
   5  17   2   17.40   11.60 
   5  17   2    4.10    7.70 
   6 -17   2   11.90   10.50 
   6 -17   2   -3.70    4.60 
   6 -17   2    5.80    7.90 
   6 -17   2    1.70    9.40 
   6 -17   2    9.40   15.70 
   6 -17   2    4.80    6.00 
   6 -17   2   -2.80   12.90 
   6 -17   2   -9.80    7.00 
   6  17   2   -5.80    6.40 
   6  17   2   -4.90    4.60 
   6  17   2   -1.40   10.80 
   6  17   2    4.90   11.60 
   6  17   2    4.70    8.80 
   7 -17   2   15.30    7.00 
   7 -17   2   -3.80    7.80 
   7 -17   2    4.70    7.50 
   7 -17   2   13.30    8.20 
   7 -17   2   41.60   15.10 
   7 -17   2   23.70    9.10 
   7 -17   2    2.70    3.70 
   7 -17   2   -1.90    5.30 
   7  17   2   13.30    9.90 
   7  17   2    8.30    4.50 
   7  17   2   11.40    8.40 
   7  17   2   -6.30    6.50 
   7  17   2   14.90    8.20 
   9 -18  -2    1.10    2.60 
   9 -18  -2   -0.50    3.90 
   9  18  -2   -3.30    3.70 
  -9  18   2    5.50    6.30 
   8 -18  -2    2.30    4.20 
   8 -18  -2   -9.40    3.60 
   8 -18  -2    1.20    7.50 
   8 -18  -2   -6.50    8.30 
   8  18  -2   -0.80    6.20 
   8  18  -2   -0.70    3.50 
   7 -18  -2    2.70    6.30 
   7 -18  -2   -1.10   11.40 
   7 -18  -2    2.30    4.70 
   7  18  -2    2.80    4.10 
   7  18  -2   -2.50    6.40 
   6 -18  -2  142.89   28.10 
   6 -18  -2  135.09   23.90 
  -6 -18   2  110.99   26.70 
   6  18  -2  105.39   24.60 
   6  18  -2  149.49   29.30 
   5 -18  -2  117.39   22.90 
   5 -18  -2  106.49   23.30 
  -5 -18   2  108.99   22.40 
   5  18  -2   95.99   23.10 
   4 -18  -2   45.30   11.70 
  -4 -18   2   52.39   11.20 
   4  18  -2   46.90   12.30 
   4  18  -2   41.40   10.50 
  -3 -18   2  560.74  103.39 
   3 -18  -2  546.45  103.99 
   3 -18  -2  498.45  103.19 
   3  18  -2  594.24  105.29 
  -2 -18   2  188.58   36.20 
   2  18  -2  188.08   36.50 
  -1 -18   2 1274.77  230.98 
   1 -18  -2 1211.88  230.88 
   1 -18  -2 1204.28  230.88 
   1  18  -2 1204.08  231.08 
   0 -18  -2  173.18   32.50 
   0  18  -2  163.68   32.70 
  -1 -18  -2  110.99   22.40 
   1 -18   2  100.89   22.20 
  -1 -18  -2  115.29   22.20 
  -1  18  -2  102.49   22.20 
   1  18   2  137.09   22.40 
  -2 -18  -2   65.49   12.50 
   2 -18   2   52.79   12.70 
   2  18   2   64.29   13.00 
  -2  18  -2   41.70   11.60 
   2  18   2   70.29   12.60 
   3 -18   2   12.90    5.90 
   3 -18   2   -1.70    4.50 
   3 -18   2    1.40    6.20 
  -3 -18  -2   11.30    4.00 
   3  18   2    2.90    3.30 
   3  18   2   -5.60    7.90 
   3  18   2   10.40    9.20 
   3  18   2    3.30    4.10 
   3  18   2    2.30    3.80 
   4 -18   2  210.88   52.19 
   4 -18   2  279.57   53.69 
  -4 -18  -2  282.07   51.79 
   4 -18   2  268.87   52.69 
   4  18   2  287.97   53.79 
   4  18   2  280.07   52.89 
   4  18   2  251.47   52.09 
   5 -18   2   52.39   14.10 
   5 -18   2   14.50   15.70 
   5 -18   2    7.70   13.20 
   5 -18   2    1.00    8.60 
   5 -18   2    4.20   12.40 
   5 -18   2   24.40    9.00 
   5  18   2   76.79   18.20 
   5  18   2   23.00   13.80 
   6 -18   2   -6.80   11.60 
   6 -18   2   12.90    9.60 
   6 -18   2   -0.70    9.00 
   6 -18   2   27.00   12.30 
   6 -18   2    9.90    6.70 
   6 -18   2    8.80   12.00 
   6 -18   2   22.20   19.80 
   6  18   2   11.10   12.00 
   6  18   2   16.50    3.30 
   6  18   2   16.20   11.40 
   6  18   2   -4.60   10.10 
   7 -18   2    8.50    7.10 
   7 -18   2    1.40    5.20 
   7 -18   2    7.40   10.60 
   7 -18   2    7.80    8.00 
   7 -18   2   15.70    9.40 
   7 -18   2   22.00    7.80 
   7 -18   2   36.90   16.30 
   7  18   2   12.60    7.80 
   7  18   2    7.40    6.40 
   7  18   2    3.90    4.10 
   7  18   2    5.80    7.70 
   9 -19  -2    2.10    3.80 
   9 -19  -2   -0.80    2.50 
   9  19  -2   -2.70    3.40 
  -9  19   2   10.50    6.50 
   8 -19  -2   10.60    7.90 
   8 -19  -2   -3.20    4.30 
   8  19  -2   -0.70    7.40 
   8  19  -2    3.00    4.40 
   7 -19  -2    6.10    5.10 
   7 -19  -2   13.80    6.80 
   7 -19  -2   12.00   15.90 
   7  19  -2    5.40    7.20 
   7  19  -2    4.00    4.70 
   6 -19  -2   27.00    8.20 
   6 -19  -2   24.30    9.90 
  -6 -19   2   30.40    8.80 
   6  19  -2   23.50   11.20 
   6  19  -2   25.90    8.70 
  -4 -19   2   92.29   17.30 
   4 -19  -2   92.49   17.80 
   4 -19  -2   55.59   17.80 
   4  19  -2   84.89   21.70 
   4  19  -2   79.89   17.30 
   3 -19  -2  195.28   40.10 
   3 -19  -2  213.58   41.00 
   3  19  -2  231.38   41.80 
   3  19  -2  207.58   40.60 
  -2 -19   2   88.79   17.30 
   2 -19  -2   84.09   17.10 
   2  19  -2   88.89   17.80 
  -1 -19   2  622.74  111.19 
   1 -19  -2  553.64  112.09 
   1 -19  -2  573.94  111.19 
   1  19  -2  589.04  111.39 
   0 -19  -2  479.15   91.79 
   0 -19  -2  483.75   91.79 
   0  19  -2  489.55   91.99 
   1 -19   2   19.90    6.00 
  -1 -19  -2   32.70    6.50 
  -1 -19  -2   24.30    6.40 
   1  19   2   30.80    7.10 
  -1  19  -2   24.30    6.30 
   1  19   2   34.10    6.70 
  -2 -19  -2  189.88   33.30 
  -2 -19  -2  180.08   33.90 
   2 -19   2  148.79   33.30 
   2  19   2  166.48   33.50 
  -2  19  -2  145.49   32.70 
   2  19   2  197.48   33.50 
   3 -19   2   50.79   11.20 
  -3 -19  -2   33.70    8.00 
   3 -19   2   26.10    9.30 
   3 -19   2   25.80    8.40 
   3 -19   2   36.00   10.10 
   3  19   2   26.80    7.60 
   3  19   2   25.80    8.50 
   3  19   2   13.10   11.00 
   3  19   2   22.60    7.70 
   3  19   2   46.60   10.80 
   4 -19   2  183.88   38.80 
   4 -19   2  153.88   37.80 
  -4 -19  -2  216.18   37.30 
   4 -19   2  177.68   37.80 
   4 -19   2  194.08   38.20 
   4  19   2  135.49   38.90 
   4  19   2  215.08   39.70 
   4  19   2  220.68   38.60 
   5 -19   2  101.69   18.50 
   5 -19   2   77.59   29.50 
   5 -19   2   85.69   23.70 
   5 -19   2   50.29   23.00 
   5 -19   2   88.99   25.90 
   5 -19   2   73.29   17.70 
   5  19   2   62.19   13.00 
   5  19   2   71.29   13.00 
   6 -19   2   20.40   15.50 
   6 -19   2   -0.90    6.40 
   6 -19   2   -4.70    3.90 
   6 -19   2    2.90    7.90 
   6 -19   2   -2.30   12.80 
   6 -19   2    5.80    9.90 
   6 -19   2    2.10    9.60 
   6 -19   2    0.70    8.90 
   6  19   2    2.70    9.90 
   6  19   2    4.80    8.50 
   6  19   2   -2.10    6.50 
   6  19   2    0.20    1.80 
   7 -19   2    8.80    7.50 
   7 -19   2   11.40    8.40 
   7 -19   2   12.80    8.60 
   7 -19   2   26.00   15.90 
   7 -19   2   13.10    5.80 
   7 -19   2   22.10    8.70 
   7 -19   2   16.30    7.10 
   7  19   2   11.60    9.40 
   7  19   2    9.30    8.60 
   7  19   2    3.00    6.30 
   9 -20  -2   -2.10    3.30 
   9  20  -2    5.30    6.40 
  -9  20   2   -1.20    5.50 
   8 -20  -2    3.70    5.20 
   8 -20  -2    0.90    4.20 
   8 -20  -2    3.20    5.30 
   8  20  -2   -2.50    6.30 
   8  20  -2    4.60    4.30 
   7 -20  -2   10.00    6.90 
   7  20  -2    3.10    7.40 
   7  20  -2    8.70    5.50 
  -6 -20   2   96.89   29.60 
   6 -20  -2  162.18   31.00 
   6 -20  -2  159.48   28.80 
   6 -20  -2  133.99   26.50 
   6  20  -2  147.89   29.30 
   6  20  -2  149.59   32.80 
   4 -20  -2   70.19   11.70 
   4 -20  -2   43.30    9.80 
  -4 -20   2   40.70   10.00 
   4  20  -2   46.50   11.60 
   4  20  -2   30.30    9.70 
  -3 -20   2  437.46   80.39 
   3 -20  -2  385.26   80.09 
   3 -20  -2  411.16   80.99 
   3  20  -2  421.76   80.59 
   3  20  -2  471.05   81.89 
   2 -20  -2  184.88   36.50 
  -2 -20   2  211.98   36.80 
   2 -20  -2  167.88   37.30 
   2  20  -2  190.28   38.60 
   1 -20  -2   75.49   12.80 
   1 -20  -2   59.59   12.80 
  -1 -20   2   56.09   13.10 
  -1  20   2   71.89   13.70 
   1  20  -2   55.59   13.00 
   0 -20  -2   72.29   14.90 
   0 -20  -2   72.89   15.10 
   0  20   2   77.79   15.60 
   0  20  -2   75.69   15.30 
   1 -20   2  200.88   43.30 
  -1 -20  -2  223.38   43.80 
  -1 -20  -2  251.77   43.90 
   1  20   2  235.08   44.10 
  -1  20  -2  234.48   43.60 
  -2 -20  -2  179.18   35.10 
   2 -20   2  157.28   35.00 
  -2 -20  -2  191.98   34.90 
  -2  20  -2  149.59   34.40 
   2  20   2  197.38   35.30 
   2  20   2  204.38   35.00 
   3 -20   2   51.29   16.40 
   3 -20   2   87.99   19.20 
   3 -20   2   78.99   17.60 
  -3 -20  -2   88.19   16.70 
   3  20   2   79.49   18.00 
   3  20   2   90.59   19.60 
  -4 -20  -2   68.29   14.10 
   4 -20   2   52.39   14.70 
   4 -20   2   70.09   15.60 
   4 -20   2   89.69   19.20 
   4  20   2   43.20   13.40 
   4  20   2   54.79   18.90 
   4  20   2   46.40   13.90 
   4  20   2   51.59   14.20 
   4  20   2   32.50   16.30 
   5 -20   2   11.40   13.00 
   5 -20   2   11.60    6.50 
   5 -20   2   21.60   14.00 
   5 -20   2   14.80   14.50 
   5 -20   2   30.60   10.90 
   5 -20   2   11.60   10.00 
   5 -20   2   38.90   20.60 
   5 -20   2   29.70   15.70 
   5  20   2   10.80   11.10 
   5  20   2   -8.70   12.00 
   5  20   2   -7.10    6.70 
   5  20   2   55.99   20.00 
   6 -20   2   15.50    9.20 
   6 -20   2   13.20   10.50 
   6 -20   2   17.40   10.40 
   6 -20   2   22.40   17.40 
   6 -20   2   17.50   11.40 
   6  20   2    9.30   11.70 
   6  20   2   12.80    9.80 
   6  20   2    1.20    7.00 
   6  20   2   13.30    3.00 
   7 -20   2   16.70    7.40 
   7 -20   2   16.70   13.40 
   7 -20   2    8.50    7.10 
   7 -20   2    0.80    8.60 
   7 -20   2   15.50    5.90 
   7 -20   2   13.70    6.70 
   7 -20   2    8.60    8.10 
   7  20   2    9.60    7.80 
   7  20   2   15.60    8.20 
   9 -21  -2    3.40    5.20 
   9 -21  -2    6.00    4.30 
  -9  21   2   -0.10    5.10 
   8 -21  -2    7.00    7.40 
   8 -21  -2   -0.50    6.50 
   8 -21  -2    0.40    6.00 
   8  21  -2    5.80    4.20 
   7 -21  -2   15.30    6.80 
   7 -21  -2   31.90   12.80 
   7 -21  -2   23.10    8.30 
   7  21  -2   12.50    6.00 
   7  21  -2   14.20    8.60 
   6 -21  -2  147.89   28.80 
   6 -21  -2  140.69   26.60 
   6 -21  -2  114.39   23.80 
   6  21  -2  128.09   29.60 
   6  21  -2  152.18   27.20 
   4 -21  -2  245.18   47.10 
   4 -21  -2  192.88   46.00 
  -4 -21   2  253.87   46.40 
   4  21  -2  241.18   46.50 
   4  21  -2  286.17   48.10 
   3 -21  -2    6.60    4.40 
   3 -21  -2    4.90    2.70 
  -3 -21   2    9.20    3.20 
   3  21  -2    3.30    3.50 
   3  21  -2    9.20    4.90 
   2 -21  -2  180.68   35.20 
   2 -21  -2  172.88   36.00 
  -2 -21   2  201.08   35.50 
   2  21  -2  182.08   37.30 
   2  21  -2  173.38   35.80 
   1 -21  -2  526.65  103.69 
  -1 -21   2  570.54  103.89 
   1 -21  -2  517.05  103.79 
  -1  21   2  537.75  104.49 
   1  21  -2  595.94  104.59 
   0 -21  -2  258.17   47.50 
   0 -21  -2  240.78   47.60 
   0  21   2  247.68   48.10 
   0  21  -2  242.98   47.70 
  -1 -21  -2   78.99   14.50 
  -1 -21  -2   77.29   15.00 
   1  21   2   63.89   15.10 
  -1  21  -2   61.49   14.60 
  -2 -21  -2   52.59   10.30 
  -2 -21  -2   48.90   10.80 
   2 -21   2   42.30   10.60 
  -2  21  -2   36.50    9.70 
   2  21   2   45.50   10.80 
   2  21   2   52.39   10.40 
   3 -21   2  124.39   28.10 
   3 -21   2  156.28   32.10 
   3 -21   2  131.59   29.10 
  -3 -21  -2  141.59   27.40 
   3 -21   2  101.19   27.90 
   3  21   2  119.99   28.00 
   3  21   2  158.38   30.00 
   3  21   2  132.69   27.30 
   3  21   2  146.49   29.30 
   3  21   2  161.28   27.70 
   4 -21   2   12.00   15.10 
   4 -21   2   11.90    7.50 
   4 -21   2   20.60    9.10 
   4 -21   2   10.30    8.40 
   4 -21   2   -7.00   10.40 
   4 -21   2    1.50    8.60 
   4 -21   2   32.00   18.90 
  -4 -21  -2   13.30    5.90 
   4 -21   2   21.90   12.80 
   4  21   2    4.50    6.50 
   4  21   2   30.80   10.40 
   4  21   2   -4.00    6.10 
   5  21   2   70.49   12.10 
   5  21   2   53.59   28.90 
   5  21   2   57.59   12.10 
   6 -21   2   15.20   12.20 
   6 -21   2    5.30    5.40 
   6 -21   2   -8.00    6.90 
   6 -21   2   11.60    8.70 
   6 -21   2   -8.80   10.50 
   6 -21   2    9.60   13.40 
   6 -21   2   11.90   18.60 
   6  21   2   16.90   18.50 
   6  21   2    6.50    1.80 
   6  21   2    2.20    2.00 
   6  21   2    1.40    6.50 
   6  21   2    7.60    7.80 
   7 -21   2    5.10    6.70 
   7 -21   2   11.00   12.30 
   7 -21   2   -2.70    6.20 
   7 -21   2    9.40    5.40 
   7 -21   2    6.40    6.00 
   7 -21   2    9.30    7.00 
   7 -21   2    7.80    5.00 
   7  21   2    0.50    6.10 
   7  21   2   -2.00    5.70 
   8 -22  -2   -1.10    5.00 
   8 -22  -2   -7.40    7.20 
   8 -22  -2    1.00    3.50 
   8 -22  -2   -6.00    6.00 
   8  22  -2    1.20    3.60 
   7 -22  -2   40.80   14.20 
   7 -22  -2   20.50    8.20 
   7 -22  -2   15.60    7.30 
   7  22  -2   17.00    6.50 
   7  22  -2   18.30    8.20 
   6 -22  -2   18.50    9.20 
   6 -22  -2   19.20    7.40 
   6  22  -2   16.60    7.50 
   6  22  -2   23.40   10.60 
   4 -22  -2   35.30    8.30 
   4 -22  -2   16.10    6.50 
  -4 -22   2   31.40    7.40 
   4  22  -2   24.40    7.60 
   4  22  -2   29.10    8.90 
  -3 -22   2   21.60    4.70 
   3 -22  -2   13.60    5.70 
   3 -22  -2   11.60    4.10 
   3  22  -2   12.60    6.20 
   3  22  -2   10.30    4.40 
   2 -22  -2    4.10    2.30 
   2 -22  -2    4.80    4.50 
  -2 -22   2    6.40    3.00 
   2  22  -2   10.50    3.60 
   2  22  -2    0.70    5.60 
   1 -22  -2  178.28   33.90 
  -1 -22   2  188.98   34.00 
   1 -22  -2  163.08   33.70 
   1  22  -2  171.88   34.10 
  -1  22   2  167.88   35.80 
   0 -22  -2   59.39   12.10 
   0 -22  -2   54.69   11.90 
  -1 -22  -2   48.60    9.20 
  -1 -22  -2   34.60    9.20 
   1  22   2   36.10    9.50 
   2 -22   2   -2.40    3.80 
  -2 -22  -2   -1.60    2.40 
  -2 -22  -2   -1.20    3.40 
  -2  22  -2    3.90    2.50 
   2  22   2    1.60    2.90 
   2  22   2   -3.40    3.50 
   3 -22   2   29.10    8.70 
   3 -22   2   11.10    7.10 
   3 -22   2   23.00    8.10 
  -3 -22  -2   15.20    6.60 
   3 -22   2   25.00    7.60 
  -3 -22  -2   28.20    6.80 
   3  22   2   23.00    8.50 
   3  22   2   12.30    6.40 
   3  22   2   24.80    7.90 
   3  22   2   12.10    6.40 
   3  22   2   38.70   10.20 
   3  22   2   21.70    6.30 
   3  22   2   19.00   10.40 
   4 -22   2  205.48   54.59 
   4 -22   2  306.37   51.29 
   4 -22   2  359.66   55.69 
   4 -22   2  265.47   49.90 
   4 -22   2  216.68   49.90 
   4 -22   2  181.58   49.10 
  -4 -22  -2  264.07   48.50 
   4 -22   2  275.67   54.29 
   4  22   2  191.48   49.20 
   4  22   2  269.67   49.99 
   4  22   2  226.58   50.09 
   4  22   2  274.17   50.59 
   4  22   2  253.77   48.80 
   5 -22   2  104.39   28.00 
   5 -22   2   93.29   30.10 
   5 -22   2  101.99   32.00 
   5 -22   2   71.49   17.40 
   5 -22   2   57.09   24.30 
   5 -22   2   87.89   31.00 
   5 -22   2   36.50   14.80 
   5  22   2   63.19   12.50 
   5  22   2   68.29   12.50 
   5  22   2   94.39   23.60 
   6 -22   2   47.60   27.10 
   6 -22   2   25.60   11.10 
   6 -22   2   59.39   16.00 
   6 -22   2    5.30   12.60 
   6 -22   2   23.50   12.90 
   6 -22   2   47.40   17.70 
   6 -22   2   34.10   10.00 
   6  22   2   51.79   18.30 
   6  22   2   40.30   14.30 
   7 -22   2    0.40    6.00 
   7 -22   2    1.60    4.20 
   7 -22   2   -1.20    6.40 
   7 -22   2    9.40   11.10 
   7 -22   2    6.10    5.60 
   7 -22   2    2.40    7.50 
   7 -22   2    3.20    5.40 
   7  22   2    1.40    5.80 
   7  22   2   -1.80    4.80 
   8 -23  -2    5.40    3.70 
   8 -23  -2   -1.20    6.80 
   8 -23  -2    4.70    5.50 
   8 -23  -2   -2.00    4.40 
   8  23  -2   -4.20    3.10 
   7 -23  -2    2.70    6.00 
   7 -23  -2   11.10    5.80 
   7  23  -2    3.20    6.00 
   7  23  -2   13.60    7.60 
   6 -23  -2   51.39   14.10 
   6 -23  -2   32.20    9.90 
   6  23  -2   36.40   12.90 
   6  23  -2   30.00    9.30 
  -5 -23   2   -9.40    4.50 
  -5 -23   2    2.10   10.30 
   5 -23  -2   -5.50    7.70 
   5 -23  -2   -6.30    5.00 
   5 -23  -2    1.30    4.70 
   5  23  -2    1.60    4.60 
   5  23  -2  -17.00    8.20 
  -3 -23   2   14.50    4.50 
   3 -23  -2   12.70    3.90 
   3 -23  -2   15.10    5.60 
   3  23  -2    9.70    4.90 
   3  23  -2    4.60    6.00 
   2 -23  -2   91.59   18.10 
  -2 -23   2   95.99   18.40 
   2 -23  -2   77.09   19.20 
   2  23  -2   98.89   18.90 
  -1 -23   2   45.70    8.80 
   1 -23  -2   35.40    8.40 
  -1  23   2   39.50    9.90 
   1  23  -2   35.80    8.80 
   0 -23  -2   69.59   14.40 
   0  23   2   72.99   15.30 
   0  23  -2   69.09   14.60 
  -1 -23  -2   68.49   12.50 
  -1 -23  -2   49.30   12.40 
   1  23   2   58.49   13.20 
  -1  23  -2   54.49   12.40 
   2 -23   2   23.80    7.30 
   2 -23   2   16.30    7.50 
  -2 -23  -2   20.10    5.30 
   2 -23   2   16.90    6.90 
  -2 -23  -2   21.00    5.70 
   2  23   2   25.00    6.00 
   2  23   2   -0.80    8.10 
   2  23   2   17.70    7.60 
   2  23   2   22.00    7.30 
   2  23   2   10.50    5.80 
  -2  23  -2   20.80    5.10 
  -3 -23  -2    7.20    5.70 
   3 -23   2    4.40    6.80 
   3 -23   2    9.60    5.90 
  -3 -23  -2    9.30    5.20 
   3 -23   2   17.40    7.30 
   3  23   2   13.70    5.40 
   3  23   2   11.50    4.80 
   3  23   2    3.60    6.40 
   3  23   2   18.00    6.20 
   3  23   2    3.80    5.20 
   3  23   2    6.90    9.30 
   3  23   2   14.00    7.80 
   4 -23   2    3.70    6.90 
   4 -23   2   14.30    7.50 
  -4 -23  -2    2.70    5.00 
   4 -23   2    1.80   12.40 
   4 -23   2   15.10   14.50 
   4 -23   2    2.60    6.80 
   4 -23   2   16.30   14.50 
   4 -23   2   11.70   13.50 
   4 -23   2    4.60   21.80 
   4  23   2   -3.40    4.90 
   4  23   2   11.80   14.20 
   4  23   2    2.50    7.00 
   4  23   2   -0.30    7.50 
   4  23   2   12.70    8.50 
   5 -23   2    5.60   14.20 
   5 -23   2   37.50   21.30 
   5 -23   2   18.20    4.00 
   5 -23   2   30.10   19.80 
   5 -23   2   -4.00    9.30 
   5 -23   2   25.30   10.00 
   5 -23   2   63.09   19.40 
   5 -23   2   25.70    8.40 
   5 -23   2   30.90   16.70 
   5 -23   2   58.89   14.10 
   5  23   2   38.60   16.70 
   5  23   2    8.50   11.60 
   5  23   2    4.50    8.10 
   5  23   2    4.50   15.50 
   5  23   2   22.40    9.20 
   6 -23   2   27.00   13.60 
   6 -23   2   -6.90    9.40 
   6 -23   2   25.70    7.50 
   6 -23   2   -7.70    5.60 
   6 -23   2   41.20   19.40 
   6 -23   2   30.30   12.00 
   6 -23   2    3.50    3.90 
   6 -23   2   30.20   12.80 
   6 -23   2   21.10    7.50 
   6  23   2   11.90    9.60 
   6  23   2    6.10    2.50 
   6  23   2   31.70   14.40 
   6  23   2    3.10    6.10 
   6  23   2    4.60    2.50 
   7 -23   2   19.10    7.70 
   7 -23   2   12.30   10.70 
   7 -23   2   -5.80    5.70 
   7 -23   2    8.70    5.30 
   7 -23   2    7.20    6.30 
   7 -23   2   12.70    7.60 
   7  23   2   -1.10    5.10 
   7  23   2    3.00    6.50 
   8 -24  -2   -0.60    5.20 
   8 -24  -2    5.90    3.80 
   8 -24  -2   -0.60    5.60 
   8 -24  -2    6.50    5.30 
  -8  24   2   10.60    8.90 
   8  24  -2    5.70    4.10 
   7 -24  -2    6.40    6.60 
   7 -24  -2   12.00    7.70 
   7 -24  -2   11.10    5.50 
   7  24  -2    7.40    7.60 
   7  24  -2    9.40    6.40 
   6 -24  -2    2.20    8.00 
   6  24  -2   -9.80    6.90 
  -5 -24   2   -0.40    8.20 
   4 -24  -2   81.79   21.60 
  -4 -24   2  118.49   26.90 
   4 -24  -2  105.49   22.50 
  -4 -24   2  115.79   21.70 
   4  24  -2  121.79   23.90 
   3 -24  -2  105.89   24.00 
  -3 -24   2  138.09   24.30 
   3 -24  -2  118.79   25.20 
   3  24  -2  119.49   26.30 
   3  24  -2  125.89   24.90 
   2 -24  -2   20.60    5.60 
  -2 -24   2   27.60    6.50 
   2 -24  -2   23.30    7.20 
   2  24  -2   22.40    6.40 
  -2  24   2   35.50    7.80 
   2  24  -2   22.60    8.30 
   1 -24  -2   12.00    4.10 
  -1 -24   2   13.40    4.40 
   1 -24  -2   12.90    3.70 
  -1  24   2    9.60    4.70 
   1  24  -2    7.60    3.80 
   0 -24  -2  167.38   32.20 
   0 -24  -2  161.78   32.20 
   0  24   2  175.08   33.10 
   0  24  -2  158.38   32.40 
  -1 -24  -2    0.70    2.60 
  -1 -24  -2    1.40    2.20 
   1  24   2    0.00    3.30 
  -1  24  -2   -1.80    2.30 
   2 -24   2   43.00   10.30 
   2 -24   2   28.40    8.50 
   2 -24   2   30.30    8.80 
  -2 -24  -2   31.70    7.60 
  -2 -24  -2   26.80    7.40 
   2  24   2   25.50    7.50 
  -2  24  -2   33.30    7.20 
   2  24   2    9.50   10.20 
   2  24   2   35.40    9.10 
   2  24   2   32.20    9.80 
   2  24   2   35.20    9.40 
  -3 -24  -2   28.20    8.50 
   3 -24   2   12.40    7.40 
   3 -24   2   27.00    7.40 
  -3 -24  -2    9.40    8.50 
   3 -24   2   13.10    7.30 
   3  24   2    5.40    5.10 
   3  24   2    5.20    5.90 
   3  24   2   -2.30   10.10 
   3  24   2   26.80    6.90 
   3  24   2   18.10    6.90 
   3  24   2   10.70    5.70 
   3  24   2   14.20    8.00 
   4 -24   2   24.80   17.40 
   4 -24   2   47.20   11.60 
   4 -24   2   25.90   10.30 
  -4 -24  -2   19.60   12.00 
   4 -24   2   28.80   12.20 
   4 -24   2   27.70   10.20 
   4 -24   2   34.30   22.40 
   4 -24   2   42.30   16.70 
   4  24   2   27.70    9.80 
   4  24   2   16.80   15.70 
   4  24   2   10.50    9.10 
   5 -24   2   24.00   16.30 
   5 -24   2    3.80   12.20 
   5 -24   2   27.60    9.20 
   5 -24   2   27.70    9.90 
   5 -24   2   23.80   13.60 
   5 -24   2   42.10   16.80 
   5 -24   2   23.90    4.60 
   5 -24   2   22.10   10.90 
   5  24   2   20.70    8.20 
   5  24   2    1.50    8.90 
   5  24   2   18.30   12.40 
   5  24   2   27.50   18.90 
   5  24   2  -14.50   15.40 
   6 -24   2   34.00    9.70 
   6 -24   2   32.20   10.80 
   6 -24   2   23.70    7.20 
   6 -24   2   -5.40    5.80 
   6 -24   2    3.70    9.70 
   6 -24   2   30.80   12.50 
   6  24   2    0.80    6.00 
   6  24   2    9.00    2.60 
   6  24   2    7.20    8.00 
   6  24   2   16.90   12.80 
   7 -24   2    0.60    4.80 
   7 -24   2   -0.20    5.70 
   7 -24   2    0.10    5.60 
   7 -24   2    3.50    5.10 
   7 -24   2   -1.80    5.60 
   7  24   2    1.40    4.80 
   7  24   2   -0.70    5.80 
   7  24   2   -0.40    1.90 
   8 -25  -2    1.90    5.50 
   8 -25  -2    3.50    5.00 
   8 -25  -2    2.20    2.90 
   8  25  -2   -1.20    2.80 
  -8  25   2    5.90   10.10 
   7 -25  -2    6.80    4.90 
   7  25  -2    1.20    4.10 
   7  25  -2    6.30    6.90 
   6 -25  -2   -6.40    7.70 
   6 -25  -2    0.00    8.30 
   6  25  -2   -1.50    7.30 
   6  25  -2    1.80    5.40 
  -5 -25   2    5.40    6.10 
  -5 -25   2   11.10   15.60 
   5 -25  -2   17.40    9.70 
   5 -25  -2   20.20    6.70 
   5  25  -2    9.20    6.00 
   5  25  -2   13.60    9.70 
   5  25  -2   -8.10   23.20 
  -4 -25   2  104.59   20.40 
   4 -25  -2   92.89   21.30 
  -4 -25   2  132.89   31.90 
   4  25  -2   85.79   22.10 
   3 -25  -2   29.60    7.80 
  -3 -25   2   26.90    6.80 
   3 -25  -2   23.10    6.30 
   3  25  -2   22.40    6.70 
   2 -25  -2   79.79   17.00 
  -2 -25   2   87.59   17.30 
   2  25  -2   79.19   19.10 
  -2  25   2   99.19   19.20 
   2  25  -2   84.19   17.60 
   1 -25  -2  523.35  102.29 
  -1 -25   2  564.14  102.39 
   1 -25  -2  533.45  102.09 
   1  25  -2  497.05  103.19 
  -1  25   2  583.84  103.19 
   1  25  -2  527.65  102.49 
   0 -25  -2    4.50    3.20 
   0 -25  -2    6.10    3.20 
   0  25  -2    5.00    3.40 
   0  25   2    3.20    4.00 
  -1 -25  -2    2.00    2.60 
  -1 -25  -2    3.90    3.40 
   1  25   2    5.40    3.50 
  -1  25  -2    3.80    3.30 
  -2 -25  -2   88.89   16.40 
  -2 -25  -2   81.79   17.20 
   2 -25   2   49.90   19.80 
   2 -25   2  108.69   24.80 
   2  25   2   78.79   26.60 
  -2  25  -2   56.49   16.80 
   2  25   2   81.09   17.80 
   2  25   2   88.29   17.40 
   3 -25   2   21.10    8.60 
  -3 -25  -2   24.40    6.90 
   3 -25   2   24.50    8.50 
   3 -25   2   19.00    7.50 
   3  25   2   14.60    7.90 
   3  25   2    4.20   12.00 
   3  25   2    9.00    6.10 
   3  25   2   12.10    7.00 
   3  25   2   31.70    9.50 
   3  25   2   25.90    6.90 
   3  25   2   28.50    8.20 
   4 -25   2   16.30    8.80 
   4 -25   2   18.20   13.00 
  -4 -25  -2   16.60    6.80 
   4 -25   2   18.40   13.40 
   4 -25   2   -3.80   13.50 
   4 -25   2   19.30    8.90 
   4 -25   2   13.80   18.60 
   4 -25   2   33.30   16.60 
   4 -25   2   19.00    8.70 
   4 -25   2    9.60   10.80 
   4  25   2   12.30    8.50 
   4  25   2   28.60   10.00 
   4  25   2   34.40    9.30 
   4  25   2   16.50   14.40 
   4  25   2   54.09   14.60 
   5 -25   2   13.70   14.00 
   5 -25   2   23.00    4.20 
   5 -25   2   25.10   11.00 
   5 -25   2   17.90   15.00 
   5 -25   2   15.90    7.70 
   5 -25   2   -3.20   12.10 
   5 -25   2   -2.60   10.50 
   5  25   2    1.30   18.50 
   5  25   2    5.90    7.40 
   6 -25   2    7.80    7.70 
   6 -25   2    1.40   13.70 
   6 -25   2   -6.60   11.40 
   6 -25   2    6.90   14.00 
   6 -25   2    4.40    4.90 
   6 -25   2    0.30    8.90 
   6 -25   2  -11.50    5.80 
   6  25   2    3.00    6.90 
   6  25   2   -1.00    7.70 
   6  25   2    0.80    1.40 
   7 -25   2   -6.80    4.60 
   7 -25   2    6.10    7.30 
   7 -25   2    5.50    5.90 
   7 -25   2   -2.60    6.00 
   7 -25   2    6.00    5.40 
   7  25   2   -0.80    4.70 
   7  25   2    5.20    9.60 
   8 -26  -2   -4.60    5.20 
   8 -26  -2    2.40    6.40 
   8 -26  -2    1.30    2.90 
   8 -26  -2    1.40    4.60 
   8  26  -2    1.50    3.00 
  -8  26   2    4.00    9.30 
   8  26  -2   -1.20    4.60 
   7 -26  -2    2.40    4.80 
   7  26  -2   -0.30    4.20 
   7  26  -2   -4.90    5.10 
   6 -26  -2    9.90    7.80 
   6 -26  -2   14.10    6.90 
   6 -26  -2    9.70    9.30 
   6  26  -2    9.60    6.50 
   6  26  -2   11.10    9.80 
   5  26  -2   60.89   45.70 
  -4 -26   2   89.39   20.10 
   4 -26  -2   51.89   13.10 
   4  26  -2   50.79   14.20 
   2 -26  -2  223.58   42.70 
   2  26  -2  234.58   44.70 
  -2  26   2  265.27   44.60 
   2  26  -2  183.68   43.20 
   1 -26  -2  268.17   54.89 
  -1 -26   2  290.07   54.99 
   1 -26  -2  269.97   54.59 
  -1  26   2  307.67   55.89 
   1  26  -2  301.37   55.19 
   1  26  -2  291.77   56.69 
   0 -26  -2   85.59   19.20 
   0 -26  -2  108.09   19.40 
   0  26  -2   85.99   19.50 
   0  26   2  101.39   20.40 
   1 -26   2   69.79   17.20 
  -1 -26  -2   67.39   13.60 
  -1 -26  -2   59.89   13.70 
  -1  26  -2   44.10   13.40 
   1  26   2  105.09   17.60 
   1  26   2   69.69   14.30 
  -2 -26  -2   32.90    8.20 
   2 -26   2   27.50    9.50 
   2 -26   2   30.70    9.90 
   2 -26   2   49.30   11.20 
  -2 -26  -2   33.40    8.80 
   2  26   2   35.90   10.70 
   2  26   2   16.00   10.90 
   2  26   2   40.00    9.80 
   2  26   2   31.00    8.80 
   2  26   2   43.30   11.10 
   2  26   2   37.30    9.20 
   3 -26   2   66.59   18.20 
   3 -26   2   80.69   19.30 
   3 -26   2   94.49   18.50 
  -3 -26  -2   84.89   17.10 
   3  26   2   97.29   19.50 
   3  26   2   53.69   20.30 
   3  26   2   92.99   19.10 
   3  26   2   69.49   17.00 
   3  26   2   69.29   19.10 
   4 -26   2  -11.50   10.70 
  -4 -26  -2   -4.60    5.60 
   4 -26   2    3.50    7.20 
   4 -26   2   22.20   12.00 
   4 -26   2   10.40   11.10 
   4 -26   2   -3.30    7.20 
   4 -26   2   13.70    7.60 
   4 -26   2    9.80   13.10 
   4 -26   2   17.00   11.80 
   4 -26   2   -9.20   14.00 
   4  26   2   15.20   13.00 
   4  26   2    6.30    7.60 
   4  26   2    5.50    7.20 
   4  26   2    5.50    6.60 
   4  26   2    4.90   14.80 
   5 -26   2   -3.50    6.70 
   5 -26   2   11.10    9.70 
   5 -26   2    0.30   10.10 
   5 -26   2   15.10   18.00 
   5 -26   2   12.60   11.90 
   5 -26   2    3.10   10.30 
   5 -26   2    4.80   12.30 
   5 -26   2   10.70    9.70 
   5  26   2   14.20    8.40 
  -5  26  -2  -10.20   22.00 
   5  26   2    2.30    8.50 
   5  26   2   -0.80    6.10 
   6 -26   2    0.40   15.30 
   6 -26   2   -1.60    7.30 
   6 -26   2   -1.10    4.50 
   6 -26   2  -15.10    8.80 
   6 -26   2    0.30    5.90 
   6 -26   2    3.50    8.70 
   6  26   2   -1.70   10.80 
   6  26   2    1.00    1.70 
   6  26   2   -3.60    5.50 
   7 -26   2    4.40    5.10 
   7 -26   2   -1.70    4.50 
   7 -26   2    0.30    4.60 
   7 -26   2   -3.30    3.60 
   7 -26   2    4.80    6.10 
   7  26   2    3.50    4.70 
   7  26   2   -1.00    5.30 
   8 -27  -2    7.30    3.60 
   8 -27  -2    2.30    6.00 
   8 -27  -2    5.70    5.60 
   8 -27  -2    7.80    5.80 
   8  27  -2    0.40    2.90 
  -8  27   2   -8.00    8.10 
   8  27  -2    3.40    5.10 
   7 -27  -2    0.70    4.40 
   7  27  -2   -3.50    4.60 
   7  27  -2    2.80    4.30 
   6 -27  -2    3.20    8.60 
   6 -27  -2    1.80    5.90 
   6  27  -2   -2.00    7.40 
   6  27  -2    0.10    5.30 
  -5 -27   2   16.30   10.10 
   5 -27  -2   26.70   10.40 
   5 -27  -2   11.40   11.30 
  -5 -27   2   -1.30    5.20 
   5  27  -2    5.30   24.80 
   5  27  -2   17.40   10.40 
  -4 -27   2   31.00   11.80 
   4  27  -2   11.30    7.00 
  -3 -27   2   42.90   15.00 
  -2 -27   2  124.19   23.50 
   2 -27  -2  102.69   23.00 
  -2  27   2  148.69   25.50 
   2  27  -2  121.19   25.80 
   2  27  -2  109.79   24.10 
   1 -27  -2   27.40    6.50 
  -1 -27   2   36.70    7.30 
  -1  27   2   25.20    8.00 
   1  27  -2   18.50    6.70 
   1  27  -2   23.40    8.80 
   0 -27  -2   94.69   18.60 
   0 -27  -2   85.69   18.70 
   0  27  -2   85.69   18.80 
   0  27   2  102.09   20.00 
   1 -27   2    0.80    4.60 
  -1 -27  -2    5.30    3.50 
   1 -27   2   13.80    5.90 
  -1 -27  -2    2.90    3.40 
   1 -27   2    3.40    5.00 
   1  27   2    9.80    7.40 
   1  27   2   17.20    6.20 
  -1  27  -2    2.10    3.40 
   1  27   2   10.40    5.60 
   1  27   2    0.80    6.30 
   1  27   2    7.60    4.50 
   2 -27   2   67.19   14.20 
  -2 -27  -2   49.80   16.70 
   2 -27   2   40.70   13.00 
  -2 -27  -2   51.19   11.60 
   2 -27   2   48.00   13.10 
   2  27   2   45.30   12.60 
   2  27   2   65.69   14.80 
   2  27   2   19.80   14.00 
   2  27   2   87.69   14.00 
   2  27   2   51.59   12.30 
  -3 -27  -2    9.20    4.80 
   3 -27   2   19.10   10.80 
   3 -27   2    8.50    8.70 
   3 -27   2   22.80   10.30 
   3  27   2    5.90    7.00 
   3  27   2   31.50    9.90 
   3  27   2    5.40    5.10 
   4 -27   2    6.00    9.90 
   4 -27   2    1.90   10.80 
   4 -27   2    9.20    7.10 
   4 -27   2   10.10   12.30 
   4 -27   2    6.20   12.70 
   4 -27   2    3.90    6.90 
   4 -27   2    7.80    6.70 
   4 -27   2   21.20   13.80 
   4 -27   2  -11.10   14.20 
   4  27   2   -1.40    6.10 
   4  27   2   -1.90   12.40 
  -4  27  -2   50.29   28.90 
   4  27   2  -21.30   14.10 
   4  27   2   -8.70    4.70 
   4  27   2    9.70    7.70 
   4  27   2   18.40    8.20 
   5 -27   2    1.60    8.70 
   5 -27   2    7.70    7.00 
   5 -27   2    5.40   12.60 
   5 -27   2    9.90   16.00 
   5 -27   2    2.40   11.80 
   5 -27   2    6.50   10.80 
   5 -27   2    6.40    6.00 
   5 -27   2    0.60    6.20 
   5 -27   2   13.80   13.30 
   5  27   2    0.00    8.00 
   5  27   2    4.30    7.00 
   5  27   2    2.50    5.20 
  -5  27  -2   49.90   24.40 
   6 -27   2   13.20    5.50 
   6 -27   2    0.90    7.10 
   6 -27   2   11.00   13.10 
   6 -27   2   12.90    7.30 
   6 -27   2   12.10    6.40 
   6 -27   2   -8.60    7.40 
   6  27   2   -0.50    8.30 
   6  27   2    0.70    1.40 
   6  27   2   -3.20    4.70 
   6  27   2    3.80    6.60 
   7 -27   2    8.50    5.60 
   7 -27   2   21.60    7.60 
   7 -27   2   10.80    4.40 
   7 -27   2    6.20    5.80 
   7 -27   2    0.20    4.30 
   7  27   2    2.40    4.60 
   7  27   2    1.10    5.20 
   8 -28  -2    2.40    4.70 
   8 -28  -2    7.00    4.90 
   8 -28  -2    1.40    4.00 
   8 -28  -2   -9.60    6.40 
   8  28  -2    0.60    4.90 
   8  28  -2    6.10    2.90 
  -8  28   2    0.80    8.40 
   7 -28  -2    7.10   11.70 
   7 -28  -2   -1.20    4.20 
   7  28  -2    3.50    6.00 
  -7  28   2   34.40   16.20 
   7  28  -2    0.90    4.20 
   6 -28  -2    8.00    8.60 
   6  28  -2   19.40    8.80 
  -6  28   2   -7.00    7.00 
   6  28  -2    4.20    5.80 
   5 -28  -2   12.30    6.90 
   5 -28  -2    6.90    9.20 
   5 -28  -2    0.50   11.00 
  -5 -28   2    5.30    5.80 
  -5 -28   2   16.60    9.60 
   5  28  -2   94.39   30.60 
   5  28  -2   -3.80    8.10 
   5  28  -2    5.50    5.10 
   3 -28  -2    2.30   13.90 
   2 -28  -2   20.20    7.00 
  -2 -28   2   41.20    8.10 
  -2 -28   2   48.80   16.00 
   2  28  -2   21.00    7.30 
   2  28  -2   29.70    9.30 
  -2  28   2   33.20    9.20 
  -2  28   2   42.90   10.00 
  -1 -28   2   39.10    7.90 
   1 -28  -2   23.00    6.80 
   1  28  -2   28.30    8.80 
   1  28  -2   27.50    8.00 
  -1  28   2   43.10   10.80 
  -1  28   2   28.20    8.50 
   0 -28  -2   89.49   20.90 
   0 -28  -2  109.59   21.30 
   0  28   2  119.29   22.40 
   0  28   2  107.49   22.30 
   1 -28   2   47.10   12.20 
  -1 -28  -2   82.89   24.20 
   1 -28   2   48.50   11.90 
  -1 -28  -2   36.90   10.60 
   1 -28   2   23.40   11.70 
  -1 -28  -2   53.89   10.60 
   1  28   2   49.90   11.50 
  -1  28  -2   47.40   11.40 
   1  28   2   45.50   13.00 
   1  28   2   56.99   12.30 
   1  28   2   46.20   12.90 
   1  28   2   61.59   12.40 
   2 -28   2    9.70    6.10 
  -2 -28  -2  -10.50    4.50 
   2 -28   2   -4.50    5.10 
  -2 -28  -2    2.30    3.40 
   2  28   2    5.70    5.20 
   2  28   2   -3.30    6.60 
   2  28   2   -7.90    4.40 
   2  28   2   -3.90    3.70 
   3 -28   2   37.90   13.20 
   3 -28   2   47.30   14.10 
  -3 -28  -2   21.90    6.50 
   3 -28   2   21.70    8.30 
   3 -28   2   39.40   10.00 
   3 -28   2   12.50   17.00 
   3 -28   2   22.40    8.60 
   3  28   2   -9.90   13.00 
   3  28   2    7.70    8.60 
   3  28   2   22.40   10.10 
   3  28   2   21.80   10.10 
   3  28   2   21.00    8.60 
   3  28   2   34.30    9.80 
   4 -28   2    7.20   11.10 
   4 -28   2   30.40   15.30 
   4 -28   2   15.70   10.00 
   4 -28   2    0.40    2.20 
   4 -28   2   -3.10   11.50 
   4 -28   2   -9.90   13.00 
   4 -28   2    8.80    6.50 
   4 -28   2    1.00    6.40 
   4 -28   2    6.00   10.70 
   4 -28   2    9.70    6.70 
   4  28   2    0.20    6.10 
  -4  28  -2    6.20   23.50 
   4  28   2   -5.80   12.80 
   4  28   2    4.60    5.10 
   4  28   2    5.20    7.60 
   4  28   2    3.30    7.10 
   5 -28   2   -3.80    9.50 
   5 -28   2    2.80    6.10 
   5 -28   2    9.40    9.40 
   5 -28   2   -3.20   10.80 
   5 -28   2    0.10    7.90 
   5 -28   2   -1.30    8.70 
   5 -28   2   -2.80    2.70 
   5 -28   2    3.30    6.20 
   5 -28   2    2.60    8.90 
  -5  28  -2   12.90   30.70 
   5  28   2   -4.30    5.20 
   6 -28   2    2.30    6.60 
   6 -28   2    5.00   12.10 
   6 -28   2    2.20    6.60 
   6 -28   2    9.30    8.20 
   6 -28   2    2.40    5.50 
   6 -28   2  -12.20    7.00 
   6 -28   2    8.20    4.90 
   6  28   2    0.30    5.70 
   6  28   2    3.60    8.50 
   6  28   2   -5.70    4.60 
   6  28   2    2.60    2.10 
   6  28   2    1.60    1.40 
   7 -28   2    4.00    4.40 
   7 -28   2    3.20    7.80 
   7 -28   2   -0.40    5.30 
   7 -28   2    3.50    3.30 
   7  28   2   -5.80    3.90 
   7  28   2   -2.30    3.70 
   8 -29  -2    3.60    4.60 
   8 -29  -2    5.40    4.30 
   8 -29  -2   -4.90    2.60 
   8  29  -2    2.30    4.60 
   8  29  -2    1.70    2.50 
  -8  29   2   -7.80    5.90 
   7 -29  -2    3.30    8.80 
   7 -29  -2    7.80    4.50 
   7 -29  -2   -0.40    6.70 
   7  29  -2   -1.20    4.00 
   6 -29  -2    0.20    5.10 
   6 -29  -2    6.60    8.30 
   6  29  -2    1.10    6.30 
   6  29  -2    6.40    6.10 
  -6  29   2    4.90    6.90 
   5 -29  -2   14.10    7.60 
  -5 -29   2   20.20    9.50 
   5 -29  -2    8.90   11.60 
   5  29  -2   11.10    5.80 
  -5  29   2    5.60    7.60 
   5  29  -2   21.40   10.50 
   5  29  -2   15.40   25.30 
   4 -29  -2   15.20   11.60 
  -4 -29   2   40.10   12.60 
   4  29  -2   13.30    7.70 
  -4  29   2    8.00   24.40 
  -3 -29   2   36.10   13.60 
   3 -29  -2   27.00   11.00 
   3 -29  -2   51.29   17.10 
  -3 -29   2   43.30   10.10 
  -3  29   2   33.50   11.20 
   3  29  -2   42.90   11.70 
  -3  29   2   48.70   10.60 
  -2 -29   2   52.59   11.50 
  -2 -29   2   49.50   16.00 
   2 -29  -2   51.89   11.20 
   2 -29  -2   66.29   17.30 
  -2  29   2   49.40   12.90 
   2  29  -2   43.60   14.00 
  -2  29   2   45.60   12.70 
  -2  29   2   61.39   14.20 
   1 -29  -2    6.60    5.30 
  -1 -29   2   14.60    4.50 
  -1  29   2   19.60    6.60 
  -1  29   2    5.50    5.70 
   1  29  -2   11.10    6.10 
  -1  29   2   21.20    6.80 
   1  29  -2    9.50    4.90 
   0 -29  -2   34.30    8.60 
   0 -29   2   36.00   10.20 
   0 -29  -2   29.40    8.20 
   0 -29   2   44.10    9.90 
   0 -29  -2   55.49   24.60 
   0  29   2   36.00    9.50 
   0  29   2   34.30   11.00 
   0  29   2   45.80   11.10 
   0  29   2   44.20   10.50 
   0  29  -2   35.00   10.10 
   0  29   2   49.70   11.20 
   0  29  -2   22.10    8.80 
  -1 -29  -2    5.90    3.80 
   1 -29   2    2.20    5.30 
  -1 -29  -2   -0.90    3.50 
   1 -29   2  -11.10    4.80 
  -1 -29  -2    7.70    9.90 
   1 -29   2    5.40    5.40 
   1  29   2   -6.10    2.90 
   1  29   2    7.10    5.80 
  -1  29  -2   -7.90    4.00 
   1  29   2    2.90    4.90 
   1  29   2    0.00    4.00 
   2 -29   2    4.80    6.50 
   2 -29   2    6.20    5.50 
   2 -29   2    6.20    6.00 
  -2 -29  -2    2.70    7.90 
  -2 -29  -2   -5.20    4.50 
  -2 -29  -2  -14.00   11.20 
   2  29   2    5.10    6.40 
   2  29   2    9.30    6.00 
   2  29   2    4.40    4.10 
   2  29   2    5.00    6.10 
   3 -29   2   98.69   30.00 
   3 -29   2  120.29   30.20 
   3 -29   2  108.79   22.60 
   3 -29   2  113.09   28.00 
   3 -29   2  101.59   21.50 
   3 -29   2   95.79   22.10 
  -3 -29  -2   70.49   18.70 
   3  29   2   85.09   20.80 
   3  29   2  106.89   21.50 
   3  29   2   71.39   20.80 
  -3  29  -2  291.47   70.69 
   3  29   2   95.69   20.10 
   3  29   2   72.59   21.40 
   4 -29   2   15.30   10.60 
   4 -29   2   16.60   13.80 
   4 -29   2   15.70   13.10 
   4 -29   2   14.90   13.30 
   4 -29   2    1.20    9.50 
   4 -29   2    4.60    7.10 
   4 -29   2   12.40    8.80 
   4 -29   2    5.60   10.60 
   4  29   2  -24.50   15.90 
   4  29   2    4.90    8.40 
  -4  29  -2   49.50   26.30 
   4  29   2   11.60   10.50 
   4  29   2    3.40    7.10 
   4  29   2   -1.90    5.00 
   5 -29   2    6.40    9.30 
   5 -29   2   -2.80    5.50 
   5 -29   2   -1.10    6.80 
   5 -29   2    8.50    8.30 
   5 -29   2   -0.90   10.40 
   5 -29   2   -3.00   10.20 
   5 -29   2    0.60   11.50 
   5 -29   2  -13.70    5.80 
   5 -29   2    0.50   12.30 
   5 -29   2   -2.90    2.50 
   5  29   2   -0.70    4.90 
   5  29   2   -6.90    6.80 
  -5  29  -2   -7.00   17.50 
   6 -29   2   -4.60    6.70 
   6 -29   2    2.10    7.70 
   6 -29   2    3.80    6.80 
   6 -29   2   -4.40    9.90 
   6 -29   2   -8.20    4.90 
   6 -29   2   -1.70    3.90 
   6 -29   2    4.80    7.40 
   6 -29   2   11.30    6.40 
   6  29   2    3.40    1.30 
   6  29   2   -4.20    3.30 
   6  29   2   -1.20    1.60 
   6  29   2    0.80    9.50 
   6  29   2   -0.40    6.70 
   7 -29   2   -0.60    3.90 
   7 -29   2    1.60    4.00 
   7 -29   2    1.50    3.20 
   7  29   2   -1.60    4.50 
   8 -30  -2    1.10    4.70 
   8 -30  -2    2.60    3.60 
   8 -30  -2   -4.90    4.60 
   8  30  -2    0.10    4.10 
   8  30  -2    1.90    2.30 
  -8  30   2   -1.80    6.60 
   7 -30  -2   10.10    7.60 
   7 -30  -2   -0.20    3.60 
   7 -30  -2   -1.50    5.70 
   7  30  -2   -3.50    4.90 
  -7  30   2    9.20   13.30 
   7  30  -2    2.00    5.70 
   6 -30  -2    2.60    5.80 
   6 -30  -2  -13.20    8.10 
   6  30  -2   -4.90    6.60 
   6  30  -2   11.60    5.90 
  -6  30   2   15.40   18.90 
   5 -30  -2   14.30   11.10 
   5 -30  -2    4.10    6.70 
  -5 -30   2    9.60    9.30 
  -5  30   2    7.20    7.50 
   5  30  -2   14.40   22.50 
   5  30  -2   -0.30    8.50 
  -5  30   2   39.60   21.50 
   5  30  -2    3.50    5.10 
   4 -30  -2   -1.90   15.00 
  -4 -30   2   -3.90    4.60 
   4 -30  -2    4.40    7.10 
  -4 -30   2   18.80   10.50 
  -4 -30   2    6.70    9.90 
  -4  30   2    2.00   24.00 
   4  30  -2    8.60   23.90 
   4  30  -2    4.00    6.30 
  -4  30   2   -3.70    6.20 
   4  30  -2    5.60    9.20 
   2 -30  -2   27.70   15.90 
  -2 -30   2   32.00    6.80 
   2 -30  -2   16.70    5.40 
  -2 -30   2   15.20    8.40 
   2  30  -2    9.70    7.30 
  -2  30   2   25.90    7.60 
  -2  30   2   18.30    8.70 
  -2  30   2   19.30    7.60 
  -1 -30   2   30.40   11.50 
   1 -30  -2   27.80    8.00 
  -1 -30   2   33.00   13.40 
   1 -30  -2   71.19   16.60 
  -1 -30   2   36.10    8.80 
  -1 -30   2   32.30   10.60 
  -1  30   2   41.40   10.10 
  -1  30   2   46.20   14.90 
   1  30  -2   28.80    9.90 
  -1  30   2   32.30   10.40 
  -1  30   2   53.09   10.60 
   0 -30  -2   48.60   11.80 
   0 -30  -2   55.09   12.10 
   0 -30   2   49.30   14.10 
   0 -30   2  100.99   22.40 
   0 -30   2   59.39   14.90 
   0 -30   2   75.39   14.40 
   0 -30  -2   45.10   15.60 
   0  30   2   48.10   14.80 
   0  30  -2   37.40   12.90 
   0  30   2   51.39   13.30 
   0  30   2   82.09   18.50 
   0  30   2   68.89   17.80 
   0  30   2   61.19   14.40 
   1 -30   2   -6.50    5.10 
   1 -30   2    3.60    5.30 
  -1 -30  -2   -0.40   12.40 
   1 -30   2    6.60   12.10 
  -1 -30  -2   -1.20    2.90 
  -1 -30  -2   -0.60    3.90 
   1 -30   2    1.70    4.60 
   1  30   2  -11.00    6.20 
   1  30   2    0.20    4.00 
   1  30   2    5.50    5.00 
   1  30   2    0.30    4.90 
   1  30   2    3.80    6.10 
   2 -30   2   -7.60    5.50 
  -2 -30  -2   -1.80    3.50 
   2 -30   2  -10.30    5.00 
   2 -30   2   -1.60    5.70 
  -2 -30  -2    9.30   11.60 
   2  30   2   -2.90    5.30 
   2  30   2   -4.30    6.00 
   2  30   2   -4.90    4.80 
   2  30   2   -2.00    3.70 
  -3 -30  -2   28.90    9.20 
   3 -30   2   46.50   11.30 
   3 -30   2   23.00   19.00 
   3 -30   2   55.19   19.50 
   3 -30   2   72.89   28.00 
   3 -30   2   64.99   30.70 
   3 -30   2   48.50   15.40 
   3 -30   2   57.39   13.00 
   3 -30   2   50.99   14.30 
   3 -30   2   23.20    6.50 
  -3 -30  -2    8.00   26.20 
   3 -30   2   50.49   11.50 
   3  30   2   42.40   11.40 
  -3  30  -2  142.89   35.60 
   3  30   2   31.00    8.80 
   3  30   2   23.90   14.80 
   3  30   2   35.30   11.70 
   3  30   2   41.30   10.20 
   4 -30   2   17.60    7.20 
   4 -30   2   14.70   17.30 
   4 -30   2   26.20   20.20 
   4 -30   2   12.30   11.10 
   4 -30   2   19.50    8.40 
   4 -30   2   26.10    9.40 
   4 -30   2   17.50   13.20 
   4 -30   2    4.60   18.30 
   4  30   2   17.00    8.10 
  -4  30  -2   43.80   30.10 
   4  30   2   18.30    8.80 
   4  30   2    4.00    8.10 
   5 -30   2    8.60    9.70 
   5 -30   2    6.00   14.00 
   5 -30   2    6.20    4.90 
   5 -30   2    1.30   12.60 
   5 -30   2   -5.50    6.10 
   5 -30   2   -2.80    5.50 
   5 -30   2   -5.50    9.90 
   5 -30   2    1.10    8.70 
  -5  30  -2    9.30   18.00 
   5  30   2    1.90    6.00 
   5  30   2   -8.30    5.70 
   6 -30   2    5.80    6.20 
   6 -30   2   -1.30    7.20 
   6 -30   2    0.40    5.40 
   6 -30   2    1.50    6.60 
   6 -30   2    3.20    7.70 
   6 -30   2    0.70    4.00 
   6 -30   2   -0.60    9.90 
   6 -30   2   -2.00   12.00 
   6  30   2    7.20    7.50 
   6  30   2    7.30    6.10 
   7 -30   2   -5.20    4.40 
   7 -30   2   -2.30    5.00 
   8 -31  -2   -6.20    3.70 
  -8  31   2    1.40    6.80 
   8  31  -2    2.00    2.00 
   8  31  -2    1.20    3.40 
   7 -31  -2   -4.90    7.40 
   7 -31  -2   10.80    8.60 
   7 -31  -2    4.00    5.60 
   7 -31  -2   -3.20    3.40 
   7  31  -2   -2.10    3.60 
   7  31  -2    6.80    5.20 
  -7  31   2   11.30   16.20 
   6 -31  -2   -3.30    4.40 
   6 -31  -2   -4.00    9.00 
  -6  31   2    9.90    8.20 
  -6  31   2   22.50   17.80 
   6  31  -2    4.20    6.50 
   6  31  -2    5.10    5.40 
   5 -31  -2    4.30   12.50 
   5 -31  -2    8.10    8.20 
   5  31  -2   28.80   24.30 
  -5  31   2   -4.90   18.50 
   5  31  -2    4.20    9.00 
   5  31  -2   -6.40    9.60 
  -4 -31   2   28.80    8.90 
   4 -31  -2   30.30   10.30 
  -4 -31   2   44.70   15.50 
   4  31  -2   47.30   13.70 
  -4  31   2   41.30   11.80 
  -4  31   2   14.50   15.50 
   4  31  -2   32.60   10.40 
   4  31  -2  111.69   31.50 
   3 -31  -2   -3.40    6.80 
  -3 -31   2    5.20    3.60 
  -3 -31   2   -7.00    8.70 
   3 -31  -2   18.90   13.00 
   3  31  -2  -12.00    4.60 
  -3  31   2    0.70    5.60 
  -3  31   2    3.70    6.00 
   2 -31  -2   -1.10    3.70 
  -2 -31   2   -0.10   10.30 
  -2 -31   2  -13.80    6.40 
   2 -31  -2    0.10   11.80 
  -2 -31   2   11.20    4.00 
  -2  31   2   -4.20    5.00 
  -2  31   2  -11.10    4.40 
  -2  31   2   -2.50    4.90 
   2  31  -2   -3.80    5.90 
  -1 -31   2   73.39   29.20 
   1 -31  -2   38.10   12.50 
  -1 -31   2   67.39   13.30 
  -1 -31   2   60.19   14.90 
   1 -31  -2   55.39   19.70 
  -1 -31   2   92.49   16.30 
  -1 -31   2   76.09   14.60 
   1  31  -2   45.50   18.30 
  -1  31   2   67.89   15.40 
  -1  31   2   64.59   16.80 
  -1  31   2   51.69   14.40 
  -1  31   2   65.89   15.20 
  -1  31   2   59.49   14.80 
   0 -31  -2   17.30    5.30 
   0 -31   2   10.70    5.90 
   0 -31   2    5.60    8.90 
   0 -31  -2    6.00    4.30 
   0 -31   2   15.00    7.90 
   0 -31   2   16.60   11.90 
   0  31   2   25.20    6.40 
   0  31   2   16.30    6.70 
   0  31  -2    6.00    6.90 
   0  31   2   11.60    6.70 
   0  31   2   -0.10    8.30 
   0  31   2   24.00    7.10 
   1 -31   2   -1.20    6.50 
   1 -31   2    7.30    6.00 
  -1 -31  -2   10.00    4.20 
   1 -31   2    0.40    5.50 
  -1 -31  -2   22.40   12.30 
   1  31   2   12.30    5.20 
   1  31   2    9.30    6.50 
   1  31   2    7.90    7.80 
   1  31   2    5.90    6.00 
   1  31   2   15.00    7.10 
  -2 -31  -2    8.40    4.60 
   2 -31   2   14.50    7.30 
  -2 -31  -2   -1.50   11.80 
   2 -31   2    4.20    6.90 
   2 -31   2    8.60    7.50 
   2  31   2   21.20    7.50 
   2  31   2   17.30    8.00 
   2  31   2    8.50    5.20 
   2  31   2    9.70    6.40 
  -3 -31  -2    0.60    5.10 
   3 -31   2    6.20    6.80 
   3 -31   2   25.70   15.00 
   3 -31   2   13.40   15.30 
   3 -31   2    9.30   14.10 
   3 -31   2    5.50   11.80 
  -3 -31  -2   -8.30   12.70 
   3 -31   2    1.80    6.10 
   3 -31   2   -3.60   12.50 
   3 -31   2    9.80    7.40 
   3 -31   2   19.80   10.90 
  -3  31  -2   77.59   30.40 
   3  31   2   14.60    6.60 
   3  31   2   10.00    6.40 
   3  31   2    6.40    6.50 
   3  31   2   12.30    7.30 
   3  31   2    6.00    7.30 
   4 -31   2   15.80   14.30 
   4 -31   2   16.10   12.90 
   4 -31   2   21.10   15.40 
   4 -31   2    5.70    9.50 
   4 -31   2    7.10    8.00 
   4 -31   2    3.90    6.50 
   4 -31   2   -3.00   12.40 
   4 -31   2   10.20    6.50 
   4 -31   2   16.70   14.70 
   4  31   2   14.10    6.80 
   4  31   2   -2.20    6.30 
  -4  31  -2   51.09   26.00 
   4  31   2    5.00    7.10 
   4  31   2    2.20    5.60 
   5 -31   2   -2.90   11.20 
   5 -31   2   -8.30    5.60 
   5 -31   2   -0.80   12.40 
   5 -31   2   -2.60    9.50 
   5 -31   2   -8.10   10.40 
   5 -31   2    2.00    9.10 
   5 -31   2    2.10    5.70 
   5 -31   2   -7.20    9.70 
   5 -31   2    3.00    6.00 
   5  31   2   -0.50    4.30 
   6 -31   2   -1.70    3.70 
   6 -31   2    4.70    7.90 
   6 -31   2    6.50    6.10 
   6 -31   2    8.80    5.20 
   6 -31   2    0.90    5.30 
   6 -31   2   -9.40    7.40 
   6 -31   2    0.60    6.80 
   6 -31   2   -3.00    6.50 
   6  31   2    1.50    5.70 
   6  31   2    2.50    7.10 
   8 -32  -2   -2.80    3.90 
   8  32  -2   -0.20    3.30 
  -8  32   2   -8.80    4.50 
   8  32  -2    2.60    2.00 
   7 -32  -2    2.00    7.10 
   7 -32  -2   -0.30    3.60 
   7 -32  -2    0.80    7.60 
   7 -32  -2   -1.20    4.50 
  -7  32   2   14.30   12.10 
   7  32  -2    3.80    4.80 
   6 -32  -2   -7.00   11.90 
   6 -32  -2    1.50    6.20 
   6 -32  -2    0.40   11.00 
  -6  32   2   19.30   19.60 
   6  32  -2  -14.70    5.70 
   6  32  -2    1.60    5.30 
  -6  32   2  -13.10    7.70 
   5 -32  -2    6.80   10.30 
  -5 -32   2    7.30    8.40 
   5 -32  -2   15.80    7.20 
   5  32  -2   17.50   22.60 
  -5  32   2   16.30    9.10 
   5  32  -2   14.20   10.20 
   5  32  -2   12.00    6.50 
  -4 -32   2   -3.20    9.40 
   4 -32  -2    9.70    6.80 
  -4 -32   2   11.50    9.30 
  -4  32   2   -4.00    7.30 
  -4  32   2   -1.70   21.10 
   4  32  -2   -7.80    8.60 
   4  32  -2    5.90   22.00 
  -3 -32   2   50.99   21.50 
   3 -32  -2  106.29   21.10 
   3 -32  -2  105.59   26.60 
  -3 -32   2   78.19   18.70 
  -3  32   2   88.29   20.50 
   3  32  -2   77.39   20.60 
  -3  32   2  105.99   20.40 
  -2 -32   2    7.40    7.90 
   2 -32  -2   -8.00   10.30 
  -2 -32   2    5.80    9.00 
  -2 -32   2   11.30    4.60 
  -2  32   2    5.10    5.40 
  -2  32   2   10.50    6.30 
  -2  32   2    2.70    6.00 
   2  32  -2   -0.70    5.10 
  -1 -32   2    6.70    8.10 
   1 -32  -2   11.10    4.90 
  -1 -32   2   16.60    6.90 
  -1 -32   2    7.60   11.40 
  -1 -32   2   21.60    7.60 
   1 -32  -2   10.20   12.10 
   1  32  -2    2.80    5.70 
  -1  32   2   14.50    6.60 
  -1  32   2    9.80    6.90 
  -1  32   2   10.70    6.00 
  -1  32   2   13.20    6.60 
   0 -32   2   49.20   16.30 
   0 -32   2   39.20   10.90 
   0 -32   2   28.70   11.50 
   0 -32  -2   29.00    9.10 
   0 -32  -2   46.90   17.90 
   0 -32   2   54.59   11.90 
   0 -32  -2   34.30    9.40 
   0  32   2   38.70   11.30 
   0  32  -2   36.00   11.90 
   0  32   2   59.69   12.30 
   0  32   2   62.49   12.60 
   0  32   2   28.30   11.00 
   0  32   2   66.99   12.70 
   1 -32   2    5.80    7.00 
  -1 -32  -2    4.50    5.10 
   1 -32   2    3.60   11.60 
  -1 -32  -2    0.00    4.60 
   1 -32   2   -0.70    5.20 
   1 -32   2    2.60    5.60 
  -1 -32  -2   17.50   11.10 
   1  32   2    7.30    6.40 
   1  32   2   -4.60    3.90 
   1  32   2    4.60    6.80 
   1  32   2    7.10    5.00 
   1  32   2   -6.90    5.20 
  -2 -32  -2   20.40   14.50 
   2 -32   2   28.40   13.20 
  -2 -32  -2   24.40    7.60 
   2 -32   2   37.40   10.10 
   2 -32   2   23.00    9.40 
   2 -32   2   25.20    9.40 
   2  32   2   29.40   11.00 
   2  32   2    7.30   12.00 
   2  32   2   24.10    7.80 
   2  32   2   19.90    8.50 
   2  32   2   38.90    9.80 
  -3 -32  -2   10.80    5.90 
   3 -32   2    0.00   12.70 
   3 -32   2    0.90    5.40 
  -3 -32  -2   -6.10   11.40 
   3 -32   2    2.90   10.90 
   3 -32   2   -1.70    9.70 
   3 -32   2   12.70   17.20 
   3 -32   2   -7.00   12.80 
   3 -32   2   -3.40    6.00 
   3 -32   2   19.50   11.40 
   3 -32   2   12.00    8.30 
   3  32   2    4.30    6.30 
  -3  32  -2   45.30   22.40 
   3  32   2    7.00    5.60 
   3  32   2   -1.20    6.00 
   3  32   2   -1.10    6.60 
   3  32   2   13.20    6.90 
   4 -32   2    0.80    2.40 
   4 -32   2   -6.20   10.90 
   4 -32   2   -2.40    5.70 
   4 -32   2   -7.00   10.90 
   4 -32   2    2.20    5.80 
   4 -32   2   -5.00   13.00 
   4 -32   2   -6.90    8.40 
   4 -32   2  -10.60    5.70 
   4 -32   2    1.50   11.70 
   4 -32   2    4.40   10.20 
   4  32   2    1.90    5.60 
   4  32   2    1.20    7.70 
  -4  32  -2    3.90   19.80 
   4  32   2   -2.60    4.50 
   4  32   2    2.70    6.00 
   5 -32   2    1.10   11.80 
   5 -32   2    9.80    6.00 
   5 -32   2    7.10    6.80 
   5 -32   2    0.40    5.20 
   5 -32   2   -1.10    9.10 
   5 -32   2   11.30    7.70 
   5 -32   2   -2.40    8.40 
   5 -32   2   -3.90    2.10 
   5  32   2   -5.20    6.00 
   5  32   2    0.30    4.40 
  -5  32  -2   21.80   27.70 
   6 -32   2   -4.80    6.30 
   6 -32   2    5.70    5.90 
   6 -32   2    2.00    5.80 
   6 -32   2   -4.50    8.00 
   6 -32   2    3.40    5.50 
   6 -32   2   -2.70    3.20 
   6 -32   2   -2.30    5.70 
   6  32   2   -2.70    5.20 
   6  32   2    1.20    6.90 
   8 -33  -2   -5.30    4.50 
   8  33  -2    0.60    3.30 
  -8  33   2   -0.70    5.20 
   7 -33  -2   11.50    7.50 
   7 -33  -2    1.40    4.40 
   7 -33  -2    6.50    7.90 
   7 -33  -2    4.90    3.90 
  -7  33   2  -28.40   12.90 
   7  33  -2    4.90    6.50 
   6 -33  -2   -3.80    8.60 
   6 -33  -2   10.00   13.80 
   6 -33  -2   -6.70    4.50 
   6  33  -2   -1.10    7.60 
   6  33  -2   -4.90    4.40 
  -6  33   2   -8.60   19.00 
   5 -33  -2    0.40   10.20 
  -5 -33   2   -5.50    7.30 
   5 -33  -2   -2.00    5.50 
  -5  33   2   -4.40    6.80 
   5  33  -2   14.00   18.40 
   5  33  -2   15.70    9.40
[truncated: 1,114,998 more chars]
